# Supplementary material for: A Microarray Platform-Independent Classification Tool for Cell of Origin Class Allows Comparative Analysis of Gene Expression in Diffuse Large B-cell Lymphoma
Source: PLoS One. 2013 Feb 12;8(2):e55895. doi: 10.1371/journal.pone.0055895 (PMC3570548; doi:10.1371/journal.pone.0055895)
Supplement: Table S3 — Cross-validation and details of classifier evaluation. In the upper panel of this table the results for 10-fold cross-validation are provided for individual machine learning tools on the Wright et al. data. In the lower panels the results are shown for all individual classifiers, and meta-classifiers on data sets GSE32918, and GSE10846 divided into CHOP and R-CHOP components. For each component of the table classifiers are ordered by their average rank for survival separation (ABC vs GCB). Shown are the classifier identity, the Hazard Ratio (GCB vs ABC as baseline), 95% confidence interval of the hazard ratio, p-value and log rank. (XLSX) [file pone.0055895.s004.xlsx]

## Sheet: ValidationAndSurvival
10-Fold Cross Validation
Note: TP = true, positive, TN = true negative, FP = false positive and FN = false negative
Classifier: Weka classifier, all using default settings except RandomForests (using either 100/200 trees)
TP Rate: True positive rate; = TP/(TP + FN)
FP Rate: False positive rate; = FP/(FP + TN)
Precision: = TP/(TP + FP)
Recall: = TP /(TP + FN)
F-Measure: = 2 x (precision x Recall)/(precision + recall)
ROC Area: area under receiver operating characteristic curve
Classifier	TP Rate	FP Rate	Precision	Recall	F-Measure	ROC Area	Average
BayesNet	0.867	0.074	0.869	0.867	0.866	0.968	0.8925
RF200	0.854	0.09	0.855	0.854	0.852	0.963	0.881
RF100	0.854	0.089	0.854	0.854	0.852	0.961	0.88025
SMO	0.846	0.087	0.846	0.846	0.846	0.908	0.8615
LMT	0.833	0.089	0.835	0.833	0.834	0.943	0.86125
FT	0.8	0.11	0.799	0.8	0.799	0.909	0.82675
NBTree	0.796	0.116	0.795	0.796	0.795	0.896	0.8205
BFTree	0.763	0.122	0.769	0.763	0.764	0.829	0.78125
SimpleCart	0.754	0.126	0.761	0.754	0.756	0.838	0.77725
RandomTree	0.75	0.139	0.75	0.75	0.75	0.821	0.76775
J48	0.738	0.139	0.741	0.738	0.739	0.816	0.7585
RepTree	0.725	0.156	0.724	0.725	0.724	0.812	0.74625
Survival Separation Information
Classifier: Either Weka classifier, all using default settings except RandomForests (using either 100/200 trees) or in-house implementation of LPS classifier with 0.8/0.9 p value cut-off and MedianMerge/MaxAvgMerge.
AverageRank: Average rank of classifier across 3 data sets; order given by P-val
Individual Classifiers
		GSE32918					GSE10846_R-CHOP					GSE10846_CHOP
Classifier	AverageRank	Hazard Ratio	95% Conf Intervals		P-Val	logrank	Hazard Ratio	95% Conf Intervals		P-Val	logrank	Hazard Ratio	95% Conf Intervals		P-Val	logrank
SMO	3.66667	0.5633	0.3154	1.006	0.0524	0.09355	0.2492	0.1354	0.4587	8.07e-06	1.108e-05	0.3581	0.2344	0.5472	2.06e-06	2.086e-06
LMT	12	0.5673	0.3276	0.9823	0.043	0.01459	0.2797	0.1549	0.5048	2.35e-05	4.518e-05	0.3958	0.2558	0.6125	3.17e-05	3.418e-06
BayesNet	14.3333	0.6663	0.381	1.1653	0.1546	0.04462	0.239	0.127	0.4499	9.18e-06	1.207e-05	0.4098	0.2636	0.6372	7.47e-05	0.0001763
J48	15	0.6805	0.397	1.1665	0.1616	0.03236	0.2771	0.1547	0.4963	1.58e-05	2.833e-05	0.4118	0.2692	0.6299	4.29e-05	0.0001108
RF100	16.3333	0.8471	0.4843	1.482	0.5607	0.07257	0.2375	0.1295	0.4354	3.34e-06	3.21e-06	0.4107	0.2671	0.6316	5.06e-05	0.0001294
RF200	18.3333	0.7822	0.4525	1.3523	0.379	0.02677	0.2394	0.1306	0.4389	3.79e-06	3.32e-06	0.4417	0.288	0.6774	0.000181	0.0002327
LPS 0.9 MaxAvgMerge	21.3333	0.6771	0.36	1.274	0.2263	0.1413	0.3062	0.1697	0.5525	8.49e-05	5.327e-05	0.4024	0.2563	0.6318	7.65e-05	0.0002419
LPS 0.9 MedianMerge	21.6667	0.6388	0.3409	1.1969	0.1618	0.0827	0.3167	0.1736	0.5776	0.000177	0.0004306	0.4212	0.2712	0.6542	0.000119	0.0004122
LPS 0.8 MedianMerge	22.3333	0.725	0.4108	1.2798	0.2674	0.0772	0.3057	0.1718	0.5441	5.6e-05	8.644e-05	0.4372	0.287	0.6659	0.000117	0.0004094
LPS 0.8 MaxAvgMerge	23.6667	0.7073	0.3993	1.2528	0.2352	0.1058	0.3275	0.1864	0.5756	0.000104	0.0002356	0.431	0.2806	0.6618	0.00012	0.0001467
REPTree	24.6667	1.5076	0.8455	2.688	0.164	0.1481	0.4338	0.2433	0.7734	0.00464	0.001722	0.4693	0.3087	0.7136	0.000403	9.005e-05
FT	27.6667	0.7709	0.4065	1.462	0.426	0.6858	0.3268	0.1761	0.6064	0.000392	0.001068	0.4778	0.2997	0.762	0.00192	3.868e-05
BFTree	28.6667	0.9118	0.5069	1.64	0.758	0.06437	0.3987	0.2206	0.7207	0.00233	0.007201	0.4955	0.3223	0.762	0.00138	0.002233
NBTree	28.6667	0.9643	0.4952	1.878	0.915	0.8902	0.2851	0.1548	0.5249	5.61e-05	0.0001261	0.5703	0.3661	0.8883	0.013	0.01252
RandomTree	28.6667	0.9688	0.5457	1.72	0.914	0.8565	0.2747	0.1319	0.5722	0.000558	0.0001919	0.4421	0.2793	0.6999	0.000497	0.0005735
SimpleCart	30.3333	0.9282	0.5161	1.6695	0.8036	0.04726	0.4782	0.2676	0.8545	0.0127	0.03955	0.5611	0.3649	0.8626	0.00846	0.004379
Meta Classifiers
		GSE32918					GSE10846_R-CHOP					GSE10846_CHOP
Classifier	AverageRank	Hazard Ratio	95% Conf Intervals		P-Val	logrank	Hazard Ratio	95% Conf Intervals		P-Val	logrank	Hazard Ratio	95% Conf Intervals		P-Val	logrank
LMT_J48_RF100_SMO	5	0.5619	0.3265	0.9669	0.03738	0.002185	0.2555	0.1395	0.4679	9.88e-06	1.219e-05	0.3731	0.2431	0.5724	6.38e-06	3.473e-06
LMT_RF200_RF100_SMO	5.66667	0.652	0.3713	1.145	0.1364	0.1264	0.236	0.1286	0.4331	3.16e-06	3.492e-06	0.3566	0.2326	0.5465	2.21e-06	2.442e-06
RF100_SMO	5.66667	0.5771	0.3257	1.023	0.0596	0.1045	0.2572	0.1414	0.4679	8.66e-06	1.216e-05	0.3689	0.2421	0.5621	3.46e-06	6.386e-06
LMT_RF100_SMO	6.66667	0.6502	0.3745	1.1288	0.1262	0.05761	0.2496	0.1377	0.4527	4.88e-06	6.382e-06	0.357	0.2325	0.5483	2.54e-06	2.5e-06
J48_RF100_SMO	7.33333	0.5594	0.3248	0.9635	0.03626	0.007301	0.2655	0.1466	0.4809	1.21e-05	1.902e-05	0.3956	0.2578	0.6072	2.21e-05	4.05e-05
LMT_J48_RF200_SMO	7.66667	0.586	0.3405	1.0083	0.0536	0.004547	0.2555	0.1395	0.4679	9.88e-06	1.219e-05	0.3889	0.2538	0.596	1.45e-05	8.082e-06
J48_RF200_RF100_SMO	9.66667	0.6522	0.3782	1.1248	0.12431	0.01446	0.256	0.1398	0.4688	1.02e-05	1.249e-05	0.3873	0.2523	0.5944	1.43e-05	2.789e-05
LMT_J48_RF200_RF100_SMO	10	0.6213	0.3615	1.0678	0.08495	0.007389	0.2555	0.1395	0.4679	9.88e-06	1.219e-05	0.3986	0.2597	0.612	2.61e-05	1.445e-05
LMT_J48_SMO	10	0.5679	0.3301	0.9771	0.04098	0.006493	0.269	0.1479	0.489	1.67e-05	2.703e-05	0.4023	0.2622	0.6174	3.09e-05	8.617e-06
LMT_RF200_RF100_BN_SMO	12	0.6405	0.3698	1.1093	0.11188	0.01454	0.2925	0.1611	0.5314	5.43e-05	0.0001124	0.3784	0.248	0.5774	6.56e-06	1.745e-05
J48_SMO	12.6667	0.5973	0.34799	1.0253	0.06159	0.00435	0.2771	0.1547	0.4963	1.58e-05	2.833e-05	0.4118	0.2692	0.6299	4.29e-05	0.0001108
LMT_J48_RF200_RF100	12.6667	0.5953	0.3462	1.0234	0.0606	0.01392	0.2615	0.1428	0.4788	1.38e-05	1.603e-05	0.4085	0.2656	0.6285	4.63e-05	3.665e-05
LMT_J48_RF200_BN_SMO	13	0.7159	0.4148	1.2354	0.2299	0.00899	0.2609	0.1424	0.4779	1.35e-05	2.141e-05	0.3837	0.249	0.5912	1.4e-05	1.884e-05
LMT_J48_RF100_BN_SMO	14	0.7159	0.4148	1.2354	0.2299	0.00899	0.2609	0.1424	0.4779	1.35e-05	2.141e-05	0.3925	0.2555	0.6028	1.94e-05	3.336e-05
LMT_J48_RF200_RF100_BN_SMO	15.6667	0.7159	0.4148	1.2354	0.2299	0.00899	0.2609	0.1424	0.4779	1.35e-05	2.141e-05	0.4075	0.2656	0.6252	3.95e-05	7.123e-05
LMT_J48_RF200_RF100_BN	17.6667	0.7046	0.4071	1.22	0.21099	0.0219	0.2677	0.1462	0.4902	1.95e-05	2.538e-05	0.4062	0.2634	0.6263	4.54e-05	4.683e-05
J48_RF100	19	0.6805	0.397	1.1665	0.1616	0.03236	0.2771	0.1547	0.4963	1.58e-05	2.833e-05	0.4615	0.3036	0.7015	0.000295	0.000647
LMT_J48_RF100	19	0.6978	0.406	1.199	0.1926	0.03085	0.2658	0.1451	0.4869	1.78e-05	2.127e-05	0.4251	0.2774	0.6514	8.56e-05	7.885e-05
J48_RF200_RF100_BN_SMO	19.3333	0.74	0.4279	1.2825	0.28394	0.02034	0.2699	0.1485	0.4903	1.71e-05	2.879e-05	0.413	0.2694	0.6333	5.02e-05	0.0001075
All Classifiers
		GSE32918					GSE10846_R-CHOP					GSE10846_CHOP
Classifier	AverageRank	Hazard Ratio	95% Conf Intervals		P-Val	logrank	Hazard Ratio	95% Conf Intervals		P-Val	logrank	Hazard Ratio	95% Conf Intervals		P-Val	logrank
SMO	3.66667	0.5633	0.3154	1.006	0.0524	0.09355	0.2492	0.1354	0.4587	8.07e-06	1.108e-05	0.3581	0.2344	0.5472	2.06e-06	2.086e-06
LMT_J48_RF100_SMO	5	0.5619	0.3265	0.9669	0.03738	0.002185	0.2555	0.1395	0.4679	9.88e-06	1.219e-05	0.3731	0.2431	0.5724	6.38e-06	3.473e-06
LMT_RF200_RF100_SMO	5.66667	0.652	0.3713	1.145	0.1364	0.1264	0.236	0.1286	0.4331	3.16e-06	3.492e-06	0.3566	0.2326	0.5465	2.21e-06	2.442e-06
RF100_SMO	5.66667	0.5771	0.3257	1.023	0.0596	0.1045	0.2572	0.1414	0.4679	8.66e-06	1.216e-05	0.3689	0.2421	0.5621	3.46e-06	6.386e-06
LMT_RF100_SMO	6.66667	0.6502	0.3745	1.1288	0.1262	0.05761	0.2496	0.1377	0.4527	4.88e-06	6.382e-06	0.357	0.2325	0.5483	2.54e-06	2.5e-06
J48_RF100_SMO	7.33333	0.5594	0.3248	0.9635	0.03626	0.007301	0.2655	0.1466	0.4809	1.21e-05	1.902e-05	0.3956	0.2578	0.6072	2.21e-05	4.05e-05
LMT_J48_RF200_SMO	7.66667	0.586	0.3405	1.0083	0.0536	0.004547	0.2555	0.1395	0.4679	9.88e-06	1.219e-05	0.3889	0.2538	0.596	1.45e-05	8.082e-06
J48_RF200_RF100_SMO	9.66667	0.6522	0.3782	1.1248	0.12431	0.01446	0.256	0.1398	0.4688	1.02e-05	1.249e-05	0.3873	0.2523	0.5944	1.43e-05	2.789e-05
LMT_J48_RF200_RF100_SMO	10	0.6213	0.3615	1.0678	0.08495	0.007389	0.2555	0.1395	0.4679	9.88e-06	1.219e-05	0.3986	0.2597	0.612	2.61e-05	1.445e-05
LMT_J48_SMO	10	0.5679	0.3301	0.9771	0.04098	0.006493	0.269	0.1479	0.489	1.67e-05	2.703e-05	0.4023	0.2622	0.6174	3.09e-05	8.617e-06
LMT	12	0.5673	0.3276	0.9823	0.043	0.01459	0.2797	0.1549	0.5048	2.35e-05	4.518e-05	0.3958	0.2558	0.6125	3.17e-05	3.418e-06
LMT_RF200_RF100_BN_SMO	12	0.6405	0.3698	1.1093	0.11188	0.01454	0.2925	0.1611	0.5314	5.43e-05	0.0001124	0.3784	0.248	0.5774	6.56e-06	1.745e-05
J48_SMO	12.6667	0.5973	0.34799	1.0253	0.06159	0.00435	0.2771	0.1547	0.4963	1.58e-05	2.833e-05	0.4118	0.2692	0.6299	4.29e-05	0.0001108
LMT_J48_RF200_RF100	12.6667	0.5953	0.3462	1.0234	0.0606	0.01392	0.2615	0.1428	0.4788	1.38e-05	1.603e-05	0.4085	0.2656	0.6285	4.63e-05	3.665e-05
LMT_J48_RF200_BN_SMO	13	0.7159	0.4148	1.2354	0.2299	0.00899	0.2609	0.1424	0.4779	1.35e-05	2.141e-05	0.3837	0.249	0.5912	1.4e-05	1.884e-05
LMT_J48_RF100_BN_SMO	14	0.7159	0.4148	1.2354	0.2299	0.00899	0.2609	0.1424	0.4779	1.35e-05	2.141e-05	0.3925	0.2555	0.6028	1.94e-05	3.336e-05
BayesNet	14.3333	0.6663	0.381	1.1653	0.1546	0.04462	0.239	0.127	0.4499	9.18e-06	1.207e-05	0.4098	0.2636	0.6372	7.47e-05	0.0001763
J48	15	0.6805	0.397	1.1665	0.1616	0.03236	0.2771	0.1547	0.4963	1.58e-05	2.833e-05	0.4118	0.2692	0.6299	4.29e-05	0.0001108
LMT_J48_RF200_RF100_BN_SMO	15.6667	0.7159	0.4148	1.2354	0.2299	0.00899	0.2609	0.1424	0.4779	1.35e-05	2.141e-05	0.4075	0.2656	0.6252	3.95e-05	7.123e-05
RF100	16.3333	0.8471	0.4843	1.482	0.5607	0.07257	0.2375	0.1295	0.4354	3.34e-06	3.21e-06	0.4107	0.2671	0.6316	5.06e-05	0.0001294
LMT_J48_RF200_RF100_BN	17.6667	0.7046	0.4071	1.22	0.21099	0.0219	0.2677	0.1462	0.4902	1.95e-05	2.538e-05	0.4062	0.2634	0.6263	4.54e-05	4.683e-05
RF200	18.3333	0.7822	0.4525	1.3523	0.379	0.02677	0.2394	0.1306	0.4389	3.79e-06	3.32e-06	0.4417	0.288	0.6774	0.000181	0.0002327
J48_RF100	19	0.6805	0.397	1.1665	0.1616	0.03236	0.2771	0.1547	0.4963	1.58e-05	2.833e-05	0.4615	0.3036	0.7015	0.000295	0.000647
LMT_J48_RF100	19	0.6978	0.406	1.199	0.1926	0.03085	0.2658	0.1451	0.4869	1.78e-05	2.127e-05	0.4251	0.2774	0.6514	8.56e-05	7.885e-05
J48_RF200_RF100_BN_SMO	19.3333	0.74	0.4279	1.2825	0.28394	0.02034	0.2699	0.1485	0.4903	1.71e-05	2.879e-05	0.413	0.2694	0.6333	5.02e-05	0.0001075
LPS 0.9 MaxAvgMerge	21.3333	0.6771	0.36	1.274	0.2263	0.1413	0.3062	0.1697	0.5525	8.49e-05	5.327e-05	0.4024	0.2563	0.6318	7.65e-05	0.0002419
LPS 0.9 MedianMerge	21.6667	0.6388	0.3409	1.1969	0.1618	0.0827	0.3167	0.1736	0.5776	0.000177	0.0004306	0.4212	0.2712	0.6542	0.000119	0.0004122
LPS 0.8 MedianMerge	22.3333	0.725	0.4108	1.2798	0.2674	0.0772	0.3057	0.1718	0.5441	5.6e-05	8.644e-05	0.4372	0.287	0.6659	0.000117	0.0004094
LPS 0.8 MaxAvgMerge	23.6667	0.7073	0.3993	1.2528	0.2352	0.1058	0.3275	0.1864	0.5756	0.000104	0.0002356	0.431	0.2806	0.6618	0.00012	0.0001467
REPTree	24.6667	1.5076	0.8455	2.688	0.164	0.1481	0.4338	0.2433	0.7734	0.00464	0.001722	0.4693	0.3087	0.7136	0.000403	9.005e-05
FT	27.6667	0.7709	0.4065	1.462	0.426	0.6858	0.3268	0.1761	0.6064	0.000392	0.001068	0.4778	0.2997	0.762	0.00192	3.868e-05
BFTree	28.6667	0.9118	0.5069	1.64	0.758	0.06437	0.3987	0.2206	0.7207	0.00233	0.007201	0.4955	0.3223	0.762	0.00138	0.002233
NBTree	28.6667	0.9643	0.4952	1.878	0.915	0.8902	0.2851	0.1548	0.5249	5.61e-05	0.0001261	0.5703	0.3661	0.8883	0.013	0.01252
RandomTree	28.6667	0.9688	0.5457	1.72	0.914	0.8565	0.2747	0.1319	0.5722	0.000558	0.0001919	0.4421	0.2793	0.6999	0.000497	0.0005735
SimpleCart	30.3333	0.9282	0.5161	1.6695	0.8036	0.04726	0.4782	0.2676	0.8545	0.0127	0.03955	0.5611	0.3649	0.8626	0.00846	0.004379
