# Supplementary material for: A Microarray Platform-Independent Classification Tool for Cell of Origin Class Allows Comparative Analysis of Gene Expression in Diffuse Large B-cell Lymphoma
Source: PLoS One. 2013 Feb 12;8(2):e55895. doi: 10.1371/journal.pone.0055895 (PMC3570548; doi:10.1371/journal.pone.0055895)
Supplement: Table S4 — Overall classifier ranking and Type-III/unclassified assignments by top 3 classifiers. The upper panel shows a summary of the performance of individual and meta-classifiers. Classifiers are order by their average rank for survival separation between ABC and GCB classes across the datasets GSE32918, and GSE10846 divided into CHOP and R-CHOP components. In the lower panel the top three classifiers LMT_J48_RF100_SMO, RF100_SMO, and SMO are compared for assignments to each class GCB, TypeIII, and ABC as % of cases, and ranked by Average % TypeIII (lowest to highest). (XLSX) [file pone.0055895.s005.xlsx]

## Sheet: ClassifierSelection
Weka Classifier Ranking
	Rank
Classifier	GSE32918	GSE10846 R-CHOP	GSE10846 CHOP	Average
SMO	5	5	1	3.66667
LMT_J48_RF100_SMO	2	8	5	5
LMT_RF200_RF100_SMO	14	1	2	5.66667
RF100_SMO	7	6	4	5.66667
LMT_RF100_SMO	13	4	3	6.66667
J48_RF100_SMO	1	10	11	7.33333
LMT_J48_RF200_SMO	6	8	9	7.66667
J48_RF200_RF100_SMO	12	9	8	9.66667
LMT_J48_RF200_RF100_SMO	10	8	12	10
LMT_J48_SMO	3	14	13	10
LMT	4	18	14	12
LMT_RF200_RF100_BN_SMO	11	19	6	12
J48_SMO	9	13	16	12.6667
LMT_J48_RF200_BN_SMO	20	11	7	12.6667
LMT_J48_RF200_RF100	8	12	18	12.6667
LMT_J48_RF100_BN_SMO	20	11	10	13.6667
BayesNet	15	7	21	14.3333
J48	16	13	16	15
LMT_J48_RF200_RF100_BN_SMO	20	11	15	15.3333
RF100	24	2	20	15.3333
RF200	22	3	23	16
J48_RF100	16	13	24	17.6667
LMT_J48_RF200_RF100_BN	19	17	17	17.6667
J48_RF200_RF100_BN_SMO	21	15	19	18.3333
LMT_J48_RF100	18	16	22	18.6667
REPTree	17	24	25	22
FT	23	21	28	24
BFTree	25	23	27	25
RandomTree	27	22	26	25
NBTree	28	20	30	26
SimpleCart	26	25	29	26.6667
Class % for best classifiers (rank <= 8 in any data set)
	Rank				GSE32918			GSE10846 R-CHOP			GSE10846 CHOP			Average
Classifier	GSE32918	GSE10846 R-CHOP	GSE10846 CHOP	Average	% GCB	% TypeIII	% ABC	% GCB	% TypeIII	% ABC	% GCB	% TypeIII	% ABC	% GCB	% TypeIII	% ABC
LMT_J48_RF100_SMO	2	8	5	5	52.8571	22.1429	25	52.3605	15.4506	32.1888	50.8287	13.2597	35.9116	52.0155	16.9511	31.0335
RF100_SMO	7	6	4	5.66667	47.1429	26.4286	26.4286	52.7897	16.7382	30.4721	51.9337	11.6022	36.4641	50.6221	18.2563	31.1216
SMO	5	5	1	3.66667	47.1429	27.8571	25	51.073	18.4549	30.4721	51.9337	11.6022	36.4641	50.0498	19.3048	30.6454
