# Supplementary material for: A Microarray Platform-Independent Classification Tool for Cell of Origin Class Allows Comparative Analysis of Gene Expression in Diffuse Large B-cell Lymphoma
Source: PLoS One. 2013 Feb 12;8(2):e55895. doi: 10.1371/journal.pone.0055895 (PMC3570548; doi:10.1371/journal.pone.0055895)
Supplement: Table S6 — Confidence, threshold and survival. Shown are the results observed with DAC (LMT_J48_RF100_SMO) using either the highest confidence for class-assignment or a hard threshold of confidence starting from p-value of 0.5 and incrementing in 0.1 steps. Shown are the Dataset identifier, the threshold used (PValCutoff), the resulting % Type-III/unclassified (%Unclassified), and the associated Hazard Ratios, and 95% Confidence Intervals of the Hazard Ratios for GCB vs ABC as baseline. (XLSX) [file pone.0055895.s007.xlsx]

## Sheet: Simplified
Survival separation vs classifier confidence thresholds
Classified with LMT_J48_RF100_SMO meta-classifier trained on the Wright et al data set
PValCutoff: '-': class with highest p-value is assigned class; 0.5 - 0.8: if assigned class has p value < threshold then type-III/Unclassified assigned
%Unclassified: % of cases assigned to type-III/unclassified for cut-off
GCB (Hazard Ratio, 95% conf intervals): hazard ratio information for GCB using ABC class as baseline.
			GCB
Dataset	PValCutoff	%Unclassified	Hazard Ratio	95% Conf Intervals
GSE10846 R-CHOP	-	15.4506	0.2555	0.1395	0.4679
	0.5	17.1674	0.2462	0.1343	0.4515
	0.6	27.4678	0.25	0.1334	0.4685
	0.7	34.7639	0.2018	0.1027	0.3963
	0.8	53.6481	0.2338	0.09866	0.5541
GSE10846 CHOP	-	13.2597	0.3731	0.2431	0.5724
	0.5	18.232	0.393	0.2533	0.6099
	0.6	27.6243	0.353	0.2205	0.5652
	0.7	36.4641	0.3499	0.2088	0.5864
	0.8	50.8287	0.3643	0.2007	0.6612
GSE32918	-	22.1429	0.5619	0.3265	0.9669
	0.5	29.2857	0.516	0.2908	0.9157
	0.6	38.5714	0.4642	0.25206	0.8549
	0.7	45	0.48175	0.255927	0.9068
	0.8	62.8571	0.3616	0.145	0.9021
GSE4475	-	13.6364	0.381	0.1978	0.7339
	0.5	20.4545	0.3749	0.1897	0.7409
	0.6	31.8182	0.3951	0.1924	0.8114
	0.7	40.9091	0.2921	0.1345	0.6346
	0.8	60.2273	0.3156	0.11662	0.8541
Monti et al	-	22.3077	0.4713	0.2569	0.8646
	0.5	28.4615	0.4878	0.262	0.9085
	0.6	37.6923	0.4431	0.2281	0.8605
	0.7	44.6154	0.4246	0.2019	0.8929
	0.8	59.2308	0.2521	0.1047	0.6072
