# Supplementary material for: A Microarray Platform-Independent Classification Tool for Cell of Origin Class Allows Comparative Analysis of Gene Expression in Diffuse Large B-cell Lymphoma
Source: PLoS One. 2013 Feb 12;8(2):e55895. doi: 10.1371/journal.pone.0055895 (PMC3570548; doi:10.1371/journal.pone.0055895)
Supplement: Table S7 — ABC/GCB DLBCL Meta-profiles. Shown are the complete lists of genes differentially expressed between ABC and GCB classes across all data sets. The table is divided into ABC and GCB class-associated genes. Shown are the Official Gene Symbol (Gene), the Median normalised fold change (MedianNormFC), the number of data sets (files) in which a gene was differentially expressed (Numfiles), the % of data sets in which the gene was differentially expressed (%GenePresent), followed by the Fold change in expression for each data set individually (GSE10846 divided into CHOP and R-CHOP components). A threshold of ≥6 data sets (NumFiles) was used for inclusion in meta-profiles. (XLSX) [file pone.0055895.s008.xlsx]

## Sheet: Meta-Profiles
Meta-profile genes: Genes differentially expressed (FDR <0.05) between the ABC/GCB classes within the 11 data sets. Only those present in >= 2 data sets are shown.
MedianNormFC: median normalised fold change (0 – 1 for differentially expressed genes)
NumFiles: Number of data sets that gene is up-regulated in
GenePresent: % of data sets that the gene is up-regulated in out of those that gene is present on.
Fold Change: fold change of gene in each data set. 'NP': not present on platform, blank: not differentially expressed on platform
up-regulated in ABC															up-regulated in GCB
				Fold Change															Fold Change
Gene	MedianNormFC	NumFiles	%GenePresent	GSE10846 CHOP	GSE10846 R-CHOP	GSE12195	GSE19246	GSE22470	GSE22895	GSE31312	GSE32918	GSE34171	GSE4475	Monti	Gene	MedianNormFC	NumFiles	%GenePresent	GSE10846 CHOP	GSE10846 R-CHOP	GSE12195	GSE19246	GSE22470	GSE22895	GSE31312	GSE32918	GSE34171	GSE4475	Monti
ZBTB32	0.686665	11	100	4.79399	7.03641	3.71882	3.69987	1.43262	1.56836	1.51345	2.41674	8.79359	1.37167	4.12015	MME	0.671463	11	100	10.4772	7.49347	4.90102	13.263	1.55036	4.66064	1.54598	3.19877	4.05274	1.39072	4.63509
KCNA3	0.585722	11	100	3.38286	3.77232	4.08461	3.07047	1.14596	2.50383	1.64744	1.83397	4.29898	1.22783	2.10916	LMO2	0.661955	11	100	7.58168	5.40557	5.57696	4.15695	3.39684	1.79179	1.26362	1.57282	4.84644	3.79822	4.21405
CYB5R2	0.584877	11	100	6.36729	5.09167	4.06531	3.88646	2.07477	3.18965	1.57254	2.44428	3.84542	1.8187	2.09154	SPINK2	0.616064	11	100	6.16224	8.92472	13.4142	12.241	1.75012	1.52251	1.58543	2.2059	8.01261	1.697	3.13899
CCND2	0.564011	11	100	3.16157	2.60138	3.4845	4.00104	1.35464	3.17893	1.42243	1.75081	2.34855	2.29868	2.13022	STAG3	0.56058	11	100	5.34354	5.74042	4.21385	5.10721	2.39289	1.52003	2.5338	1.66953	4.61735	1.93036	6.0435
IRF4	0.541331	11	100	2.51603	2.55617	3.91944	3.42904	1.31368	2.47326	1.61682	2.43882	2.91777	1.47898	2.54271	LRMP	0.412129	11	100	3.30053	2.57209	2.3405	2.53244	1.99182	1.50436	1.82346	1.46818	2.61811	2.00597	2.31771
PHF16	0.524062	11	100	3.0133	3.37991	3.50098	3.7704	1.86463	1.79537	1.90366	1.95942	3.77333	1.80673	2.54309	ASB13	0.406132	11	100	3.37952	3.09855	2.87038	2.80067	1.63636	1.92762	1.80747	3.21791	3.13768	1.43323	2.81926
FAM46C	0.519106	11	100	2.86919	3.03335	3.08468	3.78361	1.43769	3.13063	2.1896	1.5414	3.02414	1.55605	2.0446	AUTS2	0.401482	11	100	3.08028	2.88564	2.82873	2.06252	2.05527	2.41515	1.29292	1.72946	3.17559	1.72046	2.14116
BATF	0.517159	11	100	2.75134	2.77204	3.28237	2.48195	1.91334	1.61442	2.92232	1.69639	3.0483	2.09295	2.66749	MAPK10	0.400277	11	100	3.08272	2.9633	2.82708	5.00997	1.30484	3.26311	1.29499	2.28536	3.31517	1.28191	1.4942
PIM2	0.456621	11	100	2.83989	2.31111	2.52529	2.54483	1.73641	2.36958	2.1087	1.72381	3.27171	1.8292	2.19146	BCL6	0.396129	11	100	2.26296	2.24008	2.29219	2.08898	1.62143	1.9653	1.50196	1.61635	2.25444	1.73259	2.17159
TNFRSF13B	0.438875	11	100	2.93037	2.8271	2.48391	3.67794	1.40256	1.93595	4.35809	2.1456	2.94714	1.41452	1.90705	SLC12A8	0.372957	11	100	2.54999	3.79252	3.11636	2.95909	1.64259	1.79932	2.09281	1.93388	2.82189	1.57589	3.59639
FUT8	0.412387	11	100	2.38264	2.1651	2.19686	2.42364	1.72931	2.10046	1.87943	1.93912	2.23596	1.6488	2.65328	PLEKHF2	0.358356	11	100	2.51376	1.96951	1.65395	2.44277	1.81946	1.94357	1.84004	1.65805	2.51149	2.08704	1.95358
SH3BP5	0.395568	11	100	2.30572	2.32055	2.53974	2.11089	1.74444	1.84024	1.22274	1.7081	2.6355	1.64031	2.26091	SSBP2	0.35236	11	100	2.23135	1.89664	2.41301	2.22814	1.68922	3.35889	1.1716	2.66124	2.18115	1.63302	2.41531
ADTRP	0.387314	11	100	2.28269	2.67975	2.88421	2.32389	1.17838	1.74847	1.36917	2.06087	2.26231	1.3592	1.57918	DENND3	0.306046	11	100	2.37026	2.54712	2.07236	2.40935	1.4266	3.16535	1.11144	1.87078	2.22362	1.4195	1.82096
ENTPD1	0.372447	11	100	2.89972	2.17628	3.0247	2.23089	1.4668	1.68975	1.41685	1.95466	2.05584	1.42335	2.10427	FADS3	0.295535	11	100	2.64427	2.41663	1.95616	2.24537	1.47154	1.94813	1.17896	1.43834	2.46502	1.39735	2.06531
TCF4	0.339069	11	100	2.15897	2.01518	1.85118	2.1903	1.61731	1.88478	1.43643	1.20524	1.74352	1.70815	1.88232	ITPKB	0.277126	11	100	1.90637	1.67398	1.87012	2.19686	1.85088	1.90396	1.18471	1.60948	2.05343	1.71619	2.34513
ARID3A	0.328591	11	100	2.28985	2.28443	2.07803	1.96081	1.27972	1.41003	1.4728	1.90887	2.95764	1.32461	1.87329	PTK2	0.238929	11	100	1.82148	1.97633	2.04698	1.5977	1.28126	1.83087	1.07294	1.42218	2.11304	1.44667	1.82308
HSP90B1	0.313769	11	100	2.37919	1.75191	2.33241	2.67302	1.35798	1.39002	1.42289	1.25211	1.57951	1.70583	1.9907	HIP1R	0.229054	11	100	4.41906	2.68353	2.34853	2.05934	1.05629	1.42827	1.28185	1.88666	2.13335	1.2601	1.50993
PIM1	0.307641	11	100	2.17249	1.95795	1.80622	2.27431	1.47767	1.50192	1.79501	1.7311	1.79026	1.63098	1.59477	STS	0.200922	11	100	1.65975	1.43608	1.68482	1.94058	1.12301	1.82648	1.11843	2.33663	1.91487	1.24417	1.62124
BCL2L10	0.303379	11	100	2.95422	3.98923	2.24372	2.7139	1.08918	1.64002	1.27528	1.28411	3.88415	1.09625	1.60659	VGLL4	0.162277	11	100	1.56109	1.58325	1.46241	1.60327	1.26581	1.2272	1.18565	1.64477	1.5084	1.17627	1.72685
BLNK	0.301815	11	100	1.83478	1.68689	1.67183	1.83289	1.7285	1.78618	1.9338	1.47551	1.76201	1.72686	1.82834	SULT1A1	0.151734	11	100	1.5181	1.352	1.5097	1.6503	1.15808	1.30177	1.1743	1.41374	1.75678	1.2132	1.25602
CREB3L2	0.276627	11	100	1.7483	1.83469	1.61523	1.81838	2.06042	2.42878	1.46429	2.0319	2.01456	2.12377	1.73858	MYBL1	0.650532	10	100	3.50012	3.23875	3.24156	3.55128	3.43571	4.97819	1.29975	NP	14.5673	2.41247	3.22295
MAN1A1	0.262927	11	100	1.98118	1.91512	1.99639	1.57158	1.47829	1.89677	1.30564	1.45206	1.83201	1.42227	1.59466	CILP	0.415756	10	90.9091	3.0644	4.07476	5.24202		1.48876	1.95348	2.09501	2.12271	4.15584	1.52476	1.40901
CFLAR	0.2008	11	100	1.63698	1.56394	1.71657	1.72482	1.1491	1.33342	1.20927	1.13882	1.71788	1.34669	1.7645	SEL1L3	0.404824	10	90.9091	2.78934	2.21368	1.72898	2.74079	1.82271	2.16142	1.47788		2.02544	1.82845	2.09407
CLINT1	0.130677	11	100	1.43035	1.42837	1.41517	1.69921	1.1661	1.26771	1.21562	1.4201	1.4656	1.21833	1.2929	MARCKSL1	0.384997	10	90.9091	2.24817	2.54357	2.52934	3.38781	1.87499		2.15603	1.5264	2.60809	1.74652	2.1006
KIAA0226L	0.786844	10	90.9091	3.4036	4.70663		4.23477	2.49467	3.44355	2.23283	2.17566	4.39126	2.73633	4.04196	GDPD5	0.348086	10	90.9091	2.66773	2.64778		2.75258	1.2434	1.50881	1.40137	2.89502	2.24957	1.16694	2.12188
EHHADH	0.476617	10	90.9091	3.42412	2.64212	2.67751	4.49026	1.63079	2.06619	1.8076	2.34286		1.56464	1.83206	TTC9	0.336062	10	100	3.47104	2.97162	2.40214	2.65797	1.25987	1.29649	1.18258	NP	2.439	1.22774	2.03189
BSPRY	0.454804	10	100	3.57814	3.91885	2.58884	2.30132	1.33533	1.78853	2.118	NP	3.25915	1.38825	1.57091	CDK14	0.320345	10	90.9091	1.47307	1.38088	1.37032		1.26109	2.52098	1.45962	2.03934	2.345	1.50891	1.77943
SLA	0.391653	10	90.9091	2.48065	2.23319	2.7288	1.81509	1.62797	2.17796	1.44121		2.24544	1.79187	1.69295	C3ORF37	0.307108	10	90.9091	2.2033	2.37713	2.40078	2.00574	1.43037		1.40834	2.61311	2.21449	1.38854	1.53812
RAB7L1	0.391545	10	90.9091	2.55588	3.00295	2.80706	2.15566	1.6258	1.96196	1.28736	1.53675		1.52744	2.04067	TOX	0.304223	10	90.9091	2.53371	1.97706		1.98018	1.12557	1.89114	1.57677	1.84301	2.54329	1.40552	1.74571
HOOK1	0.388095	10	90.9091	2.13974	2.22292	3.67487		1.11862	2.3677	1.28251	1.81542	3.46102	1.13648	1.5396	DEF8	0.284943	10	90.9091	1.97783	2.32583	2.05194	2.31971	1.42933	1.56091	1.31633	1.82831	2.32722		1.6567
TGIF1	0.35315	10	90.9091	2.01055	1.70718		2.60078	1.7494	2.0594	1.60203	2.27644	2.16577	1.51412	2.12876	CPNE3	0.279532	10	90.9091	1.72456	2.08231	1.7442	2.12662	1.63782	1.54387	1.78529		1.94184	1.57569	1.83906
CD44	0.332819	10	90.9091	2.44885	1.90098	2.42431	3.25831	1.342	1.35433	1.30884	1.33565	2.08586		1.62225	MEF2C	0.256125	10	90.9091	2.00007	1.60418	1.9287	1.60203	1.20784	1.51463	1.25019		1.65397	1.66372	1.69658
DUSP5	0.290323	10	90.9091	2.29179	1.8057	2.00445	1.88651	1.40339	1.57137	1.16066		2.86891	1.5932	1.74737	SH2B2	0.25511	10	90.9091	2.32785	1.848	2.04838	2.54332	1.57207	1.36976	1.26745	2.15454	1.62942		1.43555
IL2RA	0.278628	10	90.9091	1.5902	1.47576	2.19132	2.1986	1.31907	1.61268	1.59314	1.53626	2.06116	1.44056		LTBP1	0.252742	10	90.9091	1.42183	2.15157	2.29574		1.1223	1.75585	1.57701	1.48251	2.0005	1.1981	1.80978
ARID3B	0.275511	10	100	2.55532	2.01889	2.28059	2.35833	1.18119	1.36871	1.31337	NP	3.59752	1.20826	1.5864	OSBPL3	0.245229	10	90.9091	2.03335	1.72451		1.92464	1.37407	1.64505	1.27228	1.60716	1.89148	1.29483	1.55451
ARHGAP24	0.23272	10	90.9091	1.81976	1.77568	1.86304	1.80133	1.11932	1.72601	1.24874	1.50641	1.95875		1.41673	NEIL1	0.237464	10	90.9091	1.99309	1.67796	1.72378	1.53655	1.27769	1.55394	1.34409		2.90844	1.15873	2.1732
ARHGEF3	0.226236	10	90.9091	1.77978	1.6956	1.74585	1.56869	1.33341	1.55046	1.44778		1.76676	1.30905	1.79593	DIP2C	0.233986	10	90.9091	1.77223	1.92883	2.3516	2.29445	1.17787	1.31122	1.27006		1.98984	1.22032	1.6293
TRAM2	0.223925	10	90.9091	1.64153	1.58201		1.70268	1.21314	1.59197	1.26228	1.57012	1.5383	1.39922	1.6026	ZNF318	0.228338	10	90.9091	1.80566	1.77255	1.62772		1.1816	1.61082	1.3704	1.75356	1.49731	1.28626	1.53546
PLBD1	0.218362	10	90.9091	1.85168	1.52232	2.02421	2.04353	1.51624	2.01979	1.3482		1.90921	1.32269	1.39452	RGS16	0.225235	10	90.9091	1.8982	1.81172	1.78097	1.62942	1.23847	1.46307	1.12112		2.14647	1.2408	1.52201
P2RY10	0.2134	10	90.9091	1.68853	1.90712	2.22816	1.5554	1.34686	2.20378	1.27577	1.54237	1.79097	1.22343		PLAG1	0.195219	10	90.9091	1.51637	1.70907	1.6991	1.73576	1.16964		1.19604	1.8567	1.97093	1.16131	1.68782
ETV6	0.204363	10	90.9091	2.08375	1.53851	1.86811	1.3303	1.24626		1.27525	1.12841	1.9189	1.30229	1.83419	SYPL1	0.193348	10	90.9091	1.64434	1.55006	1.49242	1.69303	1.3228	1.44342	1.2225		1.75385	1.40928	1.63119
NETO2	0.201611	10	90.9091	1.63235	1.75695	2.43476	1.48012	1.31182	1.44717	1.12252		1.78852	1.29242	1.67429	PDK3	0.192667	10	90.9091	1.62629	1.5276	1.46963	1.65827	1.09371		1.13417	1.57183	1.62549	1.27854	1.42373
ATP13A3	0.188796	10	100	1.59258	1.39407	1.79104	2.34579	1.21803	1.47862	1.2617	NP	1.56274	1.26075	1.41879	PARP1	0.186034	10	90.9091	1.43355	1.40518	1.6655	1.73883	1.25458	1.52927	1.25484		1.42661	1.28122	1.39834
C5ORF30	0.186345	10	90.9091	1.62565	1.80741	1.66101	2.02061	1.22591	1.46632	1.19366		1.82596	1.23418	1.5045	SSBP3	0.184997	10	90.9091	1.53249	1.81291	1.5696	1.44205	1.2685	1.92095	1.30704	1.43742		1.22346	1.33675
DCTD	0.174792	10	90.9091	1.66029	1.4976	1.52523		1.2841	1.37579	1.47197	1.34356	1.41104	1.20461	1.42058	RBFOX2	0.179663	10	90.9091	1.76114	1.64102	2.29337	1.68643	1.08557	1.42477	1.1016	1.61396	1.78635		1.26884
PTPN1	0.156868	10	90.9091	1.32307	1.36931		2.17911	1.09065	1.4791	1.08513	1.54042	2.13764	1.1351	1.27457	TPCN1	0.162791	10	90.9091	1.26358	1.26823		1.43067	1.14872	1.49386	1.25849	1.42753	2.10734	1.22434	1.48596
ULK2	0.14994	10	90.9091	1.43697	1.48403	1.6135	1.54972	1.06481	1.30938	1.13018	1.43627	1.48211	1.19337		NR3C1	0.155873	10	90.9091	1.50546	1.32603	1.27597	1.51438	1.13601		1.1493	1.48747	1.44697	1.29442	1.34945
NIPA2	0.135656	10	90.9091	1.47527	1.53452	1.3446	1.40659	1.16135		1.11444	1.37076	1.77934	1.14594	1.40513	VPREB3	0.508079	9	81.8182	4.81891	3.71888	4.99332	4.99854	1.83862		1.20882	3.17582	4.65605		2.49434
TCTN3	0.13207	10	90.9091	1.62076	1.46177	1.46916	1.48703	1.13673		1.23238	1.43408	1.62616	1.17058	1.22711	KCNK12	0.48661	9	81.8182	5.17861	5.23819		4.11848	1.56854		1.08261	2.27987	6.5133	1.41816	4.24667
EML4	0.117075	10	90.9091	1.27673	1.22672	1.40571	1.45586	1.13776	1.27411	1.18895		1.47457	1.23305	1.39859	ZPBP2	0.459822	9	100	5.28389	4.51266	3.29974	4.21582	NP	1.54001	1.30814	1.59015	7.00849	NP	1.99603
CCL22	0.646254	9	81.8182	4.16842	3.4958		3.26571	1.30222		1.25326	2.79725	10.3257	1.41999	3.35356	HTR3A	0.442967	9	81.8182	4.00501	2.27304		2.90224	1.81618	2.35445	1.35687	2.27878		1.6443	2.40465
C1ORF186	0.535289	9	100	2.71334	4.48826	3.97052	2.26507	NP	3.62323	2.24091	2.43523	3.38146	NP	1.6171	FNDC1	0.431392	9	100	2.91355	3.1431	3.42223	2.62436	NP	1.95731	2.14868	2.54148	3.14252	NP	2.17291
TOX2	0.534644	9	100	4.28066	3.00633	3.88948	2.80367	NP	1.54369	1.33796	1.76435	3.85874	NP	2.28896	C7ORF10	0.402116	9	81.8182	5.43966	4.26994	4.28837	2.53654	1.13374		1.18275	2.1042	7.58395		2.06143
CLECL1	0.487291	9	100	1.62619	2.91146	2.67977	3.1044	NP	1.77443	2.4185	2.17998	2.89817	NP	2.35897	ALDH2	0.356169	9	81.8182	2.01279	1.95724		1.66742	1.61476	1.95378	1.48759	1.84294		1.89307	2.01862
IL12A	0.424531	9	81.8182	3.04731	2.77185	2.42655	2.80735	1.13231	1.45297		2.41205	2.67414	1.09879		SULF1	0.354771	9	81.8182	2.16034	2.64643	2.51205		1.32945	2.49315	1.26573		3.8744	1.48231	1.76822
LRRC33	0.422809	9	100	3.76352	2.29848	3.09464	3.10355	NP	1.53756	1.21138	1.95333	3.22607	NP	2.14472	STAP1	0.349969	9	81.8182	2.46011	2.42072	2.41952	2.1317	1.67624		1.70872		2.90088	1.8206	2.10991
FOXP1	0.380047	9	100	2.64232	2.23425	2.25696	2.35458	NP	1.97165	1.1243	1.69124	2.2738	NP	2.20121	VNN2	0.342366	9	81.8182	2.68822	1.77725	2.6925	2.00494	1.52586		1.61012		3.32228	1.4926	1.74336
SPIB	0.340307	9	81.8182	1.58931	1.98824	2.15108		1.4312	1.48814	1.49623		3.15464	1.59341	2.00051	SLC1A1	0.341833	9	81.8182	3.43518	2.66985		3.2137	1.19911	2.72726	1.3148	1.67772		1.51122	1.66567
ZNF385C	0.338613	9	100	4.05995	2.02055	2.57032	3.06758	NP	1.34785	1.53031	3.36358	2.49596	NP	1.7286	CERS4	0.333052	9	81.8182	3.81785	2.39626	2.64929	2.87212	1.18108	1.50066			2.38663	1.13613	2.19999
SIDT1	0.338582	9	81.8182	2.04329	2.03485	2.26677		1.38684	1.72083	1.09279		2.58728	1.47721	1.55995	SLAMF1	0.323565	9	81.8182	1.7356	2.34142		1.99212	1.75077	1.74496	1.20383	2.3693		1.82651	1.78763
CHST2	0.3306	9	81.8182	1.93638	1.99024	2.57955	2.02709	1.42905		2.05105	1.45884	2.1479		1.8646	SNX22	0.320031	9	100	1.92897	2.29733	2.74426	1.94432	NP	1.68744	1.10766	2.4652	2.94605	NP	1.42136
COL9A3	0.315523	9	81.8182	4.14405	3.04516		2.84064	1.30794		1.27893	1.52624	4.28454	1.44158	1.83846	ABLIM1	0.306671	9	81.8182	1.8272	2.64391	1.95552		1.12561	1.65054	1.49075	1.85251		1.38092	2.06436
ARHGAP17	0.298811	9	81.8182	2.16416	2.0651		1.7544	1.47356	2.00823	1.56571	1.43953		1.55249	1.6251	BPNT1	0.302488	9	81.8182	1.89171	2.6409	2.14383	2.60781		1.89159	1.29901	1.77875	2.5531		1.72318
ELL2	0.285355	9	90	2.1556	1.78078	1.77732	3.07472	1.4565		1.10282	NP	2.26114	1.2231	1.93008	S1PR2	0.290817	9	81.8182	1.95974	1.70127	2.42272	1.75596		1.20053	1.16732	3.25712	3.16088		1.79347
MSRB1	0.279838	9	81.8182	1.93135	1.70957	2.04818		1.4109	1.29674	1.38927		2.43669	1.42764	2.32783	EEPD1	0.286581	9	100	1.76309	1.83163	2.10445	2.37355	NP	2.01876	1.14868	2.76875	2.03222	NP	1.77542
PDE4B	0.278826	9	81.8182	2.18239	1.82501	2.1907		1.10942	1.42257	1.28808		2.10952	1.29911	1.85517	FGD6	0.2829	9	81.8182	1.78492	1.93123			1.49258	2.20124	1.27275	2.35354	2.77662	1.37642	1.61885
DOCK10	0.277438	9	81.8182	2.89862	2.1491		2.26238	1.06455	1.92349	1.125		2.02893	1.32649	1.66838	PMEPA1	0.276007	9	81.8182	2.63177	2.40554	2.65015	1.62787	1.06758	1.6728	1.22454		1.99849		1.53207
PDLIM1	0.270368	9	81.8182	1.73478	1.6802	1.61361	1.63633	1.43431		1.72162	2.11017		1.55304	1.65945	CLIP2	0.273224	9	81.8182	2.75428	2.84625		2.80551	1.40105	1.41313	1.09206	1.69502		1.32873	1.98136
SP140	0.254365	9	81.8182	1.48153	1.4793		2.08107	1.57164	1.65117	1.49898	1.32491		1.36696	2.18039	DPT	0.272993	9	81.8182	1.89941	1.98929	2.63246		1.2352	1.6727	1.12639	1.78738		1.34744	1.97563
SOGA2	0.249732	9	81.8182	1.58853	2.00317	3.04572	2.24296	1.38075	1.3116	1.08723		2.6328	1.38017		SPARC	0.272045	9	81.8182	1.70801	1.5791	1.86926		1.53547	1.93402	1.3924		2.06754	1.51375	1.48371
VOPP1	0.246648	9	81.8182	1.43445	1.48391	1.58224	1.76763	1.40214	1.51771	1.62587			1.43403	1.58763	LCK	0.26462	9	81.8182	1.9752	2.13524		2.5894	1.33091		1.13959	1.66413	2.16355	1.45487	1.84153
CCDC50	0.244941	9	100	1.83638	1.79621	1.54577	2.20008	NP	1.8914	1.20827	1.80476	1.88998	NP	1.68792	LHPP	0.255201	9	81.8182	2.17319	1.60547	1.9398	2.46676	1.31029		1.72438	1.54142		1.28486	1.67572
TBL1XR1	0.223565	9	81.8182	2.05007	1.67091	1.58075	2.2659	1.57153	1.54279	1.25879	1.34943			1.43655	ENPP3	0.250008	9	81.8182	1.60656	1.78068	1.97664	1.99582		1.83823	1.17733	2.50662	2.80301		1.2897
IL16	0.223029	9	81.8182	1.59085	1.93577	1.96337		1.20492	1.27198	1.35931		1.91266	1.33938	1.68608	LHFPL2	0.243274	9	81.8182	2.01886	1.47774		1.88949	1.35399	2.1511	1.30809	1.73819		1.3718	1.54906
STAMBPL1	0.219655	9	81.8182	1.55309	1.72645	1.75504	1.96301	1.05701	1.64118	1.09962		1.74495		2.04975	PRPSAP2	0.23801	9	81.8182	1.84452	1.78698		1.90708	1.48736	1.28312	1.33957		1.88893	1.44527	1.75404
STAT3	0.218886	9	81.8182	1.66627	1.42034	1.73378	1.68129	1.33312	1.24745	1.30422		1.77373	1.37924		ANKRD13A	0.236039	9	100	1.60965	1.92506	1.84565	1.45494	NP	1.36816	1.34379	1.60412	2.03816	NP	1.54453
LILRA6	0.206683	9	81.8182	2.35903	1.76634	1.83536		1.17509	1.48587	1.06808		1.92834	1.18388	1.43978	C21ORF7	0.23359	9	81.8182	1.87821	1.69953		1.97286	1.76148	1.45827	1.16934		2.72472	1.73253	1.51058
KIF13B	0.206396	9	81.8182	1.55401	1.70582	1.52981	1.50194	1.20587	1.71044	1.21595	1.66955			1.57177	OAT	0.232862	9	81.8182	1.76483	1.5655	1.47769	1.83545	1.51313	1.5425	1.36077			1.57647	1.52031
BCL2	0.205922	9	81.8182	1.55383	1.55642			1.12808	1.99079	1.28871	1.91114	2.78651	1.12983	1.56478	VCL	0.232831	9	81.8182	1.54021	1.57095		1.46206	1.71021	1.42864	1.5099	2.19567	1.20572	1.74356
LYN	0.201894	9	81.8182	1.53761	1.51884	1.4328		1.39208	1.44826	1.3735		1.51521	1.27737	1.55991	MARC2	0.231677	9	81.8182	1.80193	1.95901			1.13842	1.55776	1.2062	1.62658	2.28544	1.13104	1.3489
TNFAIP8	0.194307	9	81.8182	1.51762	1.539	1.47972		1.3647	1.34559	1.44981	1.26746		1.23399	1.43446	DAAM1	0.223797	9	81.8182	1.5742	1.65321	1.97175	1.91745	1.63575		1.12598		2.06535	1.68525	1.44594
LIMD1	0.193384	9	81.8182	1.51133	1.46768	1.5391	2.09905	1.29897	2.08784	1.15922		1.87669	1.21285		FAM134B	0.217635	9	81.8182	1.76386	1.77801			1.30166	1.2749	1.11165	2.31296	3.50903	1.14004	1.77248
RASGRF1	0.190341	9	81.8182	2.52142	2.33044	1.92707	2.32258	1.1215	1.36513	1.12091	1.36546		1.23157		HDAC1	0.213567	9	81.8182	1.72602	1.71852	1.55008	1.75513	1.32299	1.41761			2.11161	1.42582	1.66475
SUB1	0.180609	9	81.8182	1.81421	1.92599	1.56398		1.27057	1.5502	1.16519		1.62553	1.59526	1.47958	TPM1	0.21194	9	81.8182	1.4901	1.28002	1.66812		1.20171	1.2091	1.28223		1.94934	1.33662	1.34484
PAK2	0.172033	9	81.8182	1.62427	1.35653		1.49247	1.28211	1.42397	1.17255		1.43741	1.24929	1.31812	LY9	0.211162	9	81.8182	1.9775	1.6318	1.96605	1.95854	1.2483		1.16012	2.15233		1.21624	1.89001
TLE1	0.161155	9	81.8182	1.81981	1.70585	2.17671		1.24333	1.69091	1.07357	1.58281		1.18579	1.44964	DNAJC10	0.208921	9	81.8182	1.63859	1.67558		1.78318	1.26546	1.44428	1.27661		1.48616	1.36111	1.54628
PHACTR2	0.156183	9	81.8182	1.74223	1.51197	1.63202	1.68974	1.12902	1.64314	1.18732			1.2119	1.42166	CUX1	0.202213	9	81.8182	1.57706	1.57508	1.7779	1.74624	1.28644		1.18561	1.8831		1.30652	1.67712
ADRB2	0.15385	9	81.8182	1.4095	1.99223		2.78201	1.17644	1.33136	1.23824	1.3391	2.70159	1.25409		ICOSLG	0.196928	9	81.8182	3.45235	2.41889	2.33143	2.27455	1.07329	1.41931	1.10202	2.40377	1.68904
AEN	0.148676	9	81.8182	1.60086	2.16845	1.67296		1.17191	1.32138	1.28854	1.21779	1.59819		1.5707	STK17A	0.194154	9	81.8182	1.42172	1.4062			1.06199	1.37748	1.2825	1.69956	1.55185	1.25065	1.46831
SEC61A1	0.143572	9	81.8182	1.56992	1.38551	1.61774		1.18786	1.18851	1.13991		1.33619	1.31822	1.56276	GFOD1	0.192799	9	81.8182	1.64202	1.9163	1.86527	1.61487	1.16291		1.2477	1.31634	1.5434	1.17799
ABHD10	0.137954	9	81.8182	1.44451	1.43565	1.39308	1.50526	1.22135		1.18794		1.39681	1.2698	1.35487	CCNG2	0.191864	9	81.8182	1.51923	1.34761		1.7778	1.24224	1.27169	1.22704		1.48497	1.45561	1.43974
PAK1	0.134674	9	81.8182	1.44457	1.45824	1.41574	1.52305	1.17704	1.23359	1.06685	1.47037		1.21283		CHRNA1	0.188157	9	81.8182	1.62253	1.81188		2.06598	1.10412	1.34193		1.89975	5.37639	1.10436	1.3033
LPIN2	0.134143	9	81.8182	1.33927	1.37387		1.53277	1.18776	1.33399	1.13232	1.26152	1.65831		1.30367	KIAA0355	0.158249	9	81.8182	1.51086	1.58888	1.52399	1.58459	1.20372		1.13118	1.76181		1.125	1.25639
ERP29	0.13253	9	81.8182	1.35159	1.45398	1.40972	1.35175	1.32616	1.2986	1.59643			1.33585	1.37303	SSTR2	0.157875	9	81.8182	1.30481	1.67705	1.52278	2.27516	1.14626	1.27004	1.15243		1.95747	1.07327
ARMC7	0.124202	9	81.8182	1.33696	1.35623	1.51003	1.38534	1.06965	1.29408	1.22697		1.67936	1.08778		RECK	0.149627	9	81.8182	1.59557	1.44177	1.76833	1.4709	1.35354	1.24534	1.12154		1.69164	1.22101
USP46	0.11811	9	81.8182	1.5628	1.49597		1.47896	1.18413	1.48719	1.15521		1.59384	1.17333	1.26547	HMGN1	0.140726	9	81.8182	1.31306	1.42911	1.27411	1.45204	1.25224		1.2244		1.60081	1.2066	1.37933
CHD1	0.0957687	9	81.8182	1.31219	1.40498	1.31105	1.37979	1.26395	1.23499	1.25052		1.38227		1.29228	CAMK1	0.13473	9	81.8182	1.2914	1.62063		1.43047	1.18332	1.30134	1.0906		2.07472	1.19435	1.5267
MYOCD	0.611796	8	88.8889	4.51772	5.61874	3.8783	2.34973	NP	1.98447	1.10247		6.84684	NP	2.43483	KLF12	0.134368	9	81.8182	1.63156	1.46176		1.41993	1.08753	1.45125	1.10233		1.57442	1.13676	1.34588
FAM129C	0.562179	8	88.8889	3.37943	3.6746		2.5621	NP	2.61487	1.59913	1.77662	3.8609	NP	2.34702	EMP2	0.129062	9	81.8182	1.56048	1.37411	1.79336		1.14013	1.68466	1.08787		1.66701	1.13233	1.25711
PARP15	0.52623	8	100	2.77557	2.69589	3.91762	4.76309	NP	3.1214	2.02828	1.68879	3.56186	NP	NP	ADCK2	0.10605	9	81.8182	1.32225	1.30998		1.63946	1.05444	1.28236	1.11305	1.43749	1.53545		1.2102
GPM6A	0.457725	8	72.7273	3.66686	3.83027			1.78204	1.95488	1.15752	1.6059		1.80605	2.29302	SERPINA9	0.928756	8	100	9.0769	13.79	7.46428	18.336	NP	5.12438	1.26446	7.74166	13.7506	NP	NP
MPEG1	0.434616	8	100	2.30013	2.15969	2.49081	2.16841	NP	2.07143	1.97055	NP	2.48917	NP	2.43982	LINC00487	0.720666	8	100	13.0952	7.30332	10.0082	7.3039	NP	1.57149	2.68818	NP	8.66713	NP	2.72602
TBC1D27	0.421794	8	100	3.85849	2.35918	3.73011	2.28947	NP	1.63214	1.70862	NP	3.04612	NP	1.78554	HOPX	0.428988	8	72.7273	3.12449	2.01974	2.27837	1.25609	1.12078		3.88509	2.48956	3.24258
CCR7	0.414412	8	72.7273	2.4835	2.36398	2.25867		1.67714	2.24213	1.83566			1.76265	2.09364	COL1A2	0.415022	8	72.7273	2.35375	2.07782	3.26873		1.67671	1.95827	1.36915		2.63902	1.80567
XK	0.413325	8	72.7273	3.94149	5.63795		4.65539	1.59412		1.90991	1.98166		1.45136	1.67868	SYTL4	0.396365	8	88.8889	2.85768	3.71054	3.09378	3.73826	NP		1.22036	2.21867	3.8148	NP	1.71771
P2RX5	0.412507	8	72.7273	2.28069	2.52335	2.50994	2.17466	1.57819		2.1579	1.48123			1.80779	COL3A1	0.392704	8	72.7273	2.07807	1.83952	2.76233		1.58366	1.96468	1.13096		2.8276	1.93525
BTLA	0.410256	8	88.8889	2.29663	2.53165	2.0927	1.81133	NP	2.44459	1.16316	2.0741		NP	2.054	PALD1	0.386815	8	88.8889	2.19901	2.97264	2.99183	2.16915	NP	1.38786	1.73215		3.46672	NP	2.07435
FAM108C1	0.409942	8	100	2.56599	2.7492	2.452	2.7056	NP	1.23711	1.40633	NP	2.26201	NP	2.04292	RRAS2	0.3837	8	72.7273	2.13553	2.04839		1.91012	1.63091		1.53441	1.28965		1.66473	1.99331
SFTPB	0.372222	8	72.7273	2.05183	2.51037			1.09041	2.04712	1.32381	2.09045	3.89861	1.33843		CRHBP	0.37201	8	72.7273	3.49571	1.61903	3.5126	2.35516	1.06456	2.08455	1.17168	2.73795
CCR10	0.349684	8	72.7273	5.75935	3.73934	6.14018		1.52152	1.5633	1.40314			1.58653	1.70322	MXRA5	0.371982	8	72.7273	1.96168	2.22042	2.7723		1.47337	2.09096	1.94619		3.27529	1.81751
LILRA3	0.34839	8	72.7273	3.0051	3.98138			1.20872	1.78647	1.29444		4.47053	1.24109	1.87925	TFPI2	0.347656	8	72.7273	2.44046	2.49513	3.40181	3.08811	1.19369		1.1355		5.18293		2.02728
ARNT2	0.335612	8	72.7273	2.05446	2.69361	2.82437	3.21894	1.21018			1.66391		1.31599	1.81336	CYP39A1	0.337518	8	72.7273	2.51256	2.80746	5.0312	3.64647	1.17494		1.09841		2.8865	1.2021
RNASE6	0.317472	8	72.7273	2.12252	1.52164	1.90291		1.62255		1.24764		2.13284	1.56159	2.15974	SLC25A27	0.336488	8	88.8889	3.16386	2.02029	3.71842	2.15798	NP	1.89442	1.26958	2.06107	3.10618	NP
PTPLA	0.306254	8	72.7273	2.13516	1.87425		1.91267	1.55064	1.58322	1.17643	2.09677		1.46405		SYBU	0.323677	8	72.7273	2.02653	3.15094	2.48911	5.44043	1.27543		1.17491		5.29751		1.70354
SACS	0.294808	8	72.7273	1.74381	1.93739	1.60433	2.13645	1.38217	1.77363	1.53687				1.94468	CTSK	0.322049	8	72.7273	1.86435	1.7017			1.66832	2.26185	1.46213		2.78683	1.96055	1.63679
BMF	0.282431	8	88.8889	2.6622	1.66379		1.93399	NP	1.63227	1.26561	1.93256	1.83594	NP	1.70967	P2RY8	0.320694	8	88.8889	2.6723	1.9208	2.10273		NP	1.70967	1.5917	2.27774	2.71328	NP	1.75663
CARD11	0.28137	8	88.8889	1.76913	1.49956	1.91548	1.88074	NP	2.21745	1.24881		2.09003	NP	1.76497	UCHL1	0.316528	8	72.7273	2.23001	1.64236		3.22036	1.47371	1.82569	1.08513	1.92358	4.4746
CACNA1D	0.26794	8	72.7273	1.857	1.79583		2.3909	1.23694	1.54515	1.17711		3.35352	1.21809		NEK6	0.301684	8	88.8889	1.26259	1.37392	1.4444		NP	2.49936	1.2022	1.82264	2.42048	NP	2.03646
HIST1H1C	0.265315	8	72.7273	1.71856	2.1811	2.07917		1.41605		1.2993	1.22817		1.9892	1.61759	PAG1	0.298944	8	88.8889	2.58405	1.95861		2.15533	NP	1.90941	1.38205	1.69379	2.195	NP	1.85659
MOCOS	0.248331	8	72.7273	2.17855	2.18474		1.91728	1.35472	1.41248	1.3324	1.63688		1.34004		CSTA	0.29325	8	72.7273	1.89044	1.40254			1.67192	1.60677	1.48354		2.55689	2.20307	1.70404
PDCD4	0.246577	8	72.7273	1.95611	1.66073		1.74812	1.40826	1.50791	1.13864			1.41769	1.78366	KANK1	0.287964	8	72.7273	1.6091	2.11202	1.90775	1.65455	1.93367	1.08563	2.70743			1.63721
RILPL2	0.239351	8	88.8889	1.85285	1.50873	1.85399	1.55359	NP	1.66116	1.5062		1.98755	NP	1.47757	PDGFD	0.281672	8	72.7273	1.89505	2.22188		2.85055	1.41573	1.75679	1.2331		2.82984		1.63689
S1PR1	0.238438	8	80	1.90419	1.64813		2.10505	1.19703	1.66786	1.43161	NP	2.09668	1.27871		AFF2	0.280636	8	72.7273	1.89442	2.47666		3.17829	1.13713	2.67519	1.19707	3.3626	2.87745
FA2H	0.230614	8	72.7273	1.77431	1.67963	2.12046		1.24744	1.29025	1.34958		2.9367	1.33569		CSRNP3	0.278657	8	72.7273	1.75574	2.14664	2.72784	2.25355			1.1015	2.9656	2.55753		1.90899
CNTNAP1	0.229329	8	72.7273	2.70684	1.68961		2.00435	1.15576	1.66185	1.41658	1.35538		1.2216		BGN	0.278285	8	72.7273	1.91518	2.07594	2.41215		1.2223	2.3065	1.19461			1.40832	1.64952
NFKBIZ	0.224842	8	88.8889	2.18159	2.61017	1.60792	2.37219	NP	1.5473	1.1498		1.8335	NP	1.61397	RARRES2	0.278104	8	72.7273	2.17727	1.81927			1.42073	1.38908	1.15894	2.18181	2.58198	1.44416
SUSD1	0.223214	8	88.8889	1.66585	1.80354	1.60051	2.06107	NP	1.37628	1.17282		1.89649	NP	1.77824	COL1A1	0.278053	8	72.7273	1.64763	1.48847	2.229		1.35554	1.90264	1.11003	1.4969	2.64564
RRP9	0.20722	8	72.7273	1.80094	1.65421	1.63436	1.79205	1.239	1.35964				1.25693	1.89817	ILDR1	0.273122	8	88.8889	1.51533	2.30571	2.18697		NP	1.37761	1.17801	1.74888	2.37614	NP	1.72594
MARCH3	0.206684	8	72.7273	1.52262	1.66815		1.67469	1.28995	1.5515	1.29196	1.74349		1.16766		FAP	0.263432	8	72.7273	1.81158	2.17346		2.46955	1.30917	2.37918	1.18867			1.26614	2.28437
CD200	0.205124	8	72.7273	1.54436	1.31797		1.59655	1.33176	1.58285	1.18964	1.54785		1.30991		MAML3	0.261971	8	72.7273	1.44913	1.97419	2.0623		2.09539	1.10305	2.73594	4.37983		1.40515
BPGM	0.204737	8	72.7273	1.80232	1.73897		1.77733	1.33973	1.3795	1.22804		1.8625	1.26048		SWAP70	0.258012	8	72.7273	1.74732	1.76001		2.22196	1.12385	1.49441	1.1855			1.47218	1.73832
IL10RA	0.200697	8	72.7273	1.44799	1.52992	2.33023		1.32468		1.61437	1.23822	1.87078		1.57774	MFHAS1	0.257544	8	72.7273	1.74812	1.78354		2.1183	1.2644	1.42299	1.45334			1.42091	1.58934
GNL3	0.197288	8	80	1.54368	1.45969		1.88551	1.29326	1.44837	1.4573		NP	1.27628	1.32741	GCHFR	0.253899	8	72.7273	1.99807	1.63741	1.85846	3.74061	1.29741			1.82679	2.13269		1.79342
DBN1	0.194451	8	72.7273	1.65223	1.53942			1.18579		1.39388	1.44498	1.88664	1.25091	1.61699	ZNF608	0.24545	8	88.8889	2.13708	2.04443	1.86557	1.9098	NP	1.85859	1.17911		2.20335	NP	1.54391
AFF3	0.193198	8	72.7273	2.34514	2.58411		2.41851	1.04658	1.96533	1.12948			1.14307	2.45035	ITGAV	0.239085	8	72.7273	1.56349	1.61453	1.71558		1.39596	1.82173	1.52785		1.89714	1.57061
MRPL3	0.188731	8	72.7273	1.49311	1.35845			1.30656	1.28498	1.3815	1.46792		1.30857	1.39085	KCNN3	0.231249	8	72.7273	7.22622	3.49943	5.2938		1.24062	1.45916	1.23167	1.56895	5.39454
CSDA	0.184765	8	72.7273	1.95307	1.30623		1.80367	1.37167	1.50074	1.20375			1.28303	1.51905	DPYSL3	0.228886	8	72.7273	1.60946	2.09095		1.25795	1.58535	1.14979	1.71396	2.06274	1.19368
HIVEP1	0.184536	8	72.7273	1.19825	1.35074	1.3527		1.29816	1.29453	1.38936			1.33564	1.52319	ATP8A1	0.22529	8	72.7273	1.55941			1.12377	1.58425	1.15926	1.61393	2.07919	1.26048	1.5313
SNX18	0.180755	8	88.8889	1.47873	1.42732		2.0531	NP	1.40872	1.08476	1.41116	1.70326	NP	1.65976	NXN	0.222528	8	72.7273	1.6876	1.73886	1.85286		1.21505	1.46626	1.32259	1.80725		1.22445
GMFG	0.178445	8	72.7273	1.32169	1.54783	1.53545		1.40549	1.62923	1.36072			1.26212	1.43208	ALOX5AP	0.220313	8	72.7273	1.63601	1.62669	1.68976	1.86849	1.38529		1.28621			1.55356	1.52072
TET2	0.174803	8	88.8889	1.46617	1.79946	2.12872	NP	1.23381	1.12732	1.63906	1.82636	NP	1.62743		TSPYL5	0.220064	8	72.7273	1.75322	2.28476	1.72383	1.89185	1.37157		1.20465			1.48741	1.48808
MARCKS	0.168425	8	72.7273	1.81444	1.39366	1.59225	2.21386	1.24046		1.17187			1.26335	1.37712	BAZ2B	0.21275	8	72.7273	1.3163	1.59405		1.30535	1.56445	1.31035	1.53567		1.13702	1.49062
ZSCAN2	0.161298	8	72.7273	1.63367	1.54356	1.33467	1.91208		1.28621	1.24868	1.69745	1.61433			FAM49A	0.208666	8	72.7273	1.90641	1.70324		1.72734	1.54332	1.8344	1.15117		2.02356	1.68658
PTPN2	0.149773	8	72.7273	1.18377	1.23391		1.80226	1.20084	1.44662	1.18882		1.76433		1.33869	EPB41L2	0.205535	8	72.7273	1.32242	1.35796			1.27972	1.75172	1.26488		1.74897	1.28077	1.31402
SMC6	0.1497	8	72.7273	1.39911	1.40089		1.93154	1.27466	1.43359	1.15819		1.59555	1.22125		IZUMO4	0.203773	8	72.7273	2.0656	1.70692		2.2012	1.08107	1.30404	1.08532			1.18911	1.83118
TLK1	0.148483	8	72.7273	1.388	1.30324	1.5561		1.20648	1.33408	1.10099		1.4096		1.52456	HTRA1	0.203159	8	72.7273	1.5886	1.66349	1.69178		1.35841	1.377	1.3624	1.68114		1.31257
IKZF1	0.147653	8	72.7273	1.19393	1.54577	1.36534	1.1667	1.34817	1.10048		1.5256	1.33129			GRAMD1C	0.199588	8	72.7273	1.67825	1.59132		2.02532	1.24781	2.93532	1.12825		2.94672	1.30225
CHST7	0.140526	8	72.7273	1.87205	1.45655		1.824	1.18404	1.19819	1.1141		1.89519	1.12903		SERTAD4	0.193904	8	88.8889	1.40233	1.76755	1.86731	2.00023	NP	1.15043	1.06844	1.7556	2.91487	NP
GCLC	0.139601	8	72.7273	1.29298	1.44819			1.23318	1.3344	1.23182	1.2155		1.21956	1.30486	REL	0.19323	8	72.7273	1.70346	1.6403	1.45939	1.62796	1.08897		1.38232			1.193	1.56708
ANKRD12	0.136941	8	72.7273	1.33989	1.21371	1.79001		1.17735	1.46077	1.18981		1.50531		1.4981	FAM208B	0.191679	8	80	1.23343	1.70861			1.47292	1.26255	1.13301	NP	1.52568	1.27018	1.52145
SRPRB	0.133898	8	72.7273	1.40474	1.43509			1.20976	1.22358	1.29801		1.33382	1.14974	1.29573	UPP1	0.190383	8	72.7273	1.82112	1.41782		2.36956	1.26216	1.31824	1.10337			1.29226	1.63233
C16ORF5	0.126753	8	72.7273	2.30139	1.67536	1.83619	1.57476	1.15236	1.27512	1.10908			1.16749		ISLR	0.189711	8	72.7273	1.60691	1.75909	1.90904		1.23621	1.54865	1.23408		1.90506	1.17616
C9ORF91	0.124111	8	72.7273	1.33537	1.29297		1.31761	1.19651	1.41286	1.17236		1.80009	1.20448		WEE1	0.187936	8	72.7273	1.61077	1.46802		1.63157	1.23969	1.4932	1.23673			1.24159	1.44459
SCAPER	0.117353	8	72.7273	1.30647	1.32203	1.36597		1.15359	1.27822	1.1504		1.63822	1.21791		ENAH	0.182655	8	72.7273	1.41901	1.27775	1.71567		1.16343	1.55081	1.11135		2.1224	1.13896
TMEM39A	0.114487	8	72.7273	1.2218	1.19637		1.40781	1.13364	1.31159	1.26476	1.42031		1.22891		ATP2B1	0.182036	8	72.7273	1.61072	1.32269			1.23876	1.60939	1.20146		1.71294	1.29535	1.48368
PMM2	0.112716	8	72.7273	1.54429	1.36698			1.13923	1.29765	1.14406		1.45363	1.1586	1.67544	EFNA5	0.180548	8	72.7273	1.52799	1.40079	1.88005	1.88601	1.05522	1.56668	1.15648	2.15066
PIAS2	0.110952	8	72.7273	1.34288	1.4417	1.50382	1.42175	1.08036	1.37665	1.20116		1.43842			TPST1	0.180496	8	72.7273	1.60319	1.65969		1.67583	1.11386	1.37329	1.07306		2.23921	1.08442
CD47	0.108562	8	72.7273	1.23614	1.23775		1.43846	1.08642		1.18981		1.45081	1.13898	1.32	SOGA1	0.180157	8	72.7273	1.44938		1.46129	1.68886	1.08691	1.30886	1.30752	1.4553			1.43115
TM2D3	0.107377	8	72.7273	1.196	1.32623		1.55965	1.28113		1.20065	1.23704		1.23933	1.21078	MYO1E	0.173699	8	72.7273	1.75693	1.52855		1.66792	1.36492		1.13036	1.35758		1.25723	1.39698
ABCE1	0.103756	8	72.7273	1.31526	1.25032		1.28634	1.25297		1.26903	1.24607		1.1567	1.27343	RTN2	0.172746	8	72.7273	1.73606	1.58148		1.59045	1.13208		1.32787		1.79234	1.15747	1.56573
SMCHD1	0.103601	8	80	1.21711	1.15098		1.48078	1.15546	1.3854	1.1475	NP	1.42666		1.26832	LPP	0.170857	8	72.7273	1.23327	1.85076	1.55831		1.08365		1.08516		2.13438	1.12794	1.35039
UBA5	0.101351	8	72.7273	1.31943	1.27147	1.32393	1.38771	1.17949	1.34174	1.11458			1.20806		HS2ST1	0.167393	8	72.7273	1.43627	1.50579		2.00326	1.18021		1.07727		1.53728	1.46266	1.46773
DDI2	0.101311	8	72.7273	1.28148	1.28406	1.36196	1.41022	1.14418	1.25824	1.20561			1.17201		MILR1	0.160711	8	80	1.79618	1.3306			1.22013	1.64283	1.10326	NP	1.71811	1.15571	1.92628
EIF4G1	0.100962	8	72.7273	1.36293		1.29309	1.43365	1.13202	1.18636	1.31895	1.26792		1.39597		TMEM123	0.157684	8	72.7273	1.47244	1.29005	1.27561		1.22578		1.35653		1.49507	1.34389	1.38701
PHTF1	0.0986184	8	72.7273	1.38713	1.33937	1.42712		1.15295	1.28319	1.12637	1.52359		1.15283		KIAA1549L	0.157394	8	72.7273	1.95885	2.04885	2.22254		1.1009		1.12074	4.68762		1.08019	1.32977
SLC33A1	0.0982987	8	72.7273	1.44899	1.33521	1.35494		1.0873	1.29769	1.12863			1.16879	1.39529	BRWD1	0.154794	8	72.7273	1.48909	1.42862	1.47081		1.14184		1.11589		1.54137	1.14447	1.36077
PPIB	0.0966303	8	72.7273	1.21403	1.27836	1.38644		1.14382		1.19721	1.11938		1.30237	1.40501	ANK3	0.154605	8	72.7273	1.56159	1.60482			1.06081		1.13481	1.57242	2.22027	1.09172	1.27822
GNPTAB	0.0876191	8	72.7273	1.20847	1.21682			1.31232	1.399	1.13659		1.47144	1.13632	1.46879	GLIPR1	0.15104	8	72.7273	1.65117	1.24139		1.6237	1.09321	1.63622	1.1346		1.67545	1.20867
PCYT1A	0.0845543	8	72.7273	1.20997	1.17302			1.104	1.21621	1.17808	1.29585	1.50316	1.1163		ECM2	0.145624	8	72.7273	1.40076	1.43657	1.9317		1.09978	1.30252	1.18628		2.36378	1.11226
CDK12	0.0735277	8	72.7273	1.15237	1.35837	1.31955	1.11263	1.226	1.15209	1.44914		1.10007			PRKAB1	0.144585	8	72.7273	1.38089	1.4012		2.00444	1.1539	1.26858		1.79756		1.14583	1.46088
ADPGK	0.06861	8	72.7273	1.41573	1.28478			1.12708	1.17322	1.10037		1.43996	1.09858	1.38132	METAP2	0.136738	8	72.7273	1.57189	1.4316		1.48585	1.17493	1.33369	1.11907		1.47718		1.54744
IGHM	0.9054	7	70	3.1344	5.88632	6.19493		2.96075		2.42834	NP		3.20599	4.91337	MAP2K1	0.133721	8	72.7273	1.24929	1.32354		1.40619	1.28122	1.20843	1.1824			1.32258	1.35604
AICDA	0.573946	7	63.6364	2.7014	2.69558		3.95432	2.09969		2.29854	2.26826			2.97604	ITSN2	0.129698	8	72.7273	1.18667	1.35574			1.16688	1.26324	1.13197		1.37099	1.20291	1.27341
FAIM3	0.506159	7	63.6364	2.64082	2.1776			1.96148	2.22937	1.78822	1.47028			2.44541	EPS15	0.129042	8	72.7273	1.33621	1.2825		1.34193	1.17806	1.28214	1.14823		1.44176	1.29606
HPDL	0.494788	7	77.7778	2.58785	4.07884	2.90762	2.27062	NP	1.33065		4.618		NP	1.542	MTR	0.0975593	8	72.7273	1.276	1.27766	1.24483	1.33903	1.17103	1.16069			1.44378	1.19545
LILRA4	0.468275	7	63.6364	2.59412	2.61636			1.41237	2.20472	1.53952		3.35336		2.27222	SULT1A2	0.093118	8	72.7273	1.33063	1.21901	1.37645	1.47505	1.08605	1.23125				1.11088	1.18237
CCDC113	0.403318	7	77.7778	2.27698	2.28288	2.35779	2.25847	NP		1.59009	1.41127	2.48635	NP		S100Z	0.534117	7	87.5	4.0012	4.06126	2.92066	5.56794	NP	2.99705	1.32909		4.69525	NP	NP
HCK	0.373027	7	63.6364	2.30691	2.21855	2.72747		1.57783		1.42345			1.5852	1.8788	LYPD6B	0.504391	7	87.5	2.82438	7.05213	3.70453	6.02496	NP	1.53348	1.11607	NP	5.81648	NP
MNDA	0.358715	7	63.6364	1.99687	2.28009			1.58301		1.91724	1.82052	2.30705		1.99797	SPAG16	0.447779	7	63.6364	3.46683	3.23797	2.12308	4.28098			1.25169		6.58363		1.50822
SLAMF7	0.353306	7	63.6364	2.08669	1.90203	2.70556	2.37184	1.34308		1.17816	1.46299				LOC285286	0.434721	7	100	3.33803	3.62395	3.2708	2.33319	NP	NP	1.16593	NP	4.34252	NP	1.78445
IL17RB	0.352885	7	63.6364	3.19317	4.01473		3.56721	1.30781	2.8844	1.16364			1.54973		FN1	0.423636	7	63.6364	1.91184	2.2292	2.23584		1.07673	1.61142	1.54647			2.05071
GPR183	0.293503	7	63.6364	1.75411	1.90209	2.27794	3.08136	1.3335		1.29408				1.78123	KCNH8	0.416925	7	87.5	3.16871	2.98616	3.10869	4.0249	NP	1.39539	1.1533		4.02471	NP	NP
CD69	0.291149	7	63.6364	1.6551	1.92694		1.54305	1.94622	1.64814		2.06775		1.77522		DCN	0.360992	7	63.6364	1.91324	2.08172	2.57575		1.3803	2.88667	1.36543			1.78046
KLHL21	0.278451	7	63.6364	3.31602	2.50423			1.31424	1.23419	1.61898			1.23257	1.74314	ZFAND4	0.342476	7	77.7778	2.52997	2.70855	2.43312		NP	1.79868	1.33709		2.08965	NP	1.69964
FNBP1L	0.275101	7	63.6364	1.67188	2.09828		2.22647	1.21328	1.57787		1.73627	2.07162			TEX9	0.340699	7	77.7778	1.52438	1.38188			NP	2.28618	1.10469	1.60106	2.81562	NP	2.31991
MCOLN2	0.272726	7	77.7778	1.64119	1.73721		1.58446	NP	1.83086	1.63865		1.69928	NP	1.76449	GCET2	0.328567	7	77.7778	1.89322	1.92441	2.69818	1.92621	NP	1.89144	1.4425			NP	1.83754
ADAMTS6	0.271966	7	63.6364	1.51021	1.38049		1.99161		1.84363	1.10528	1.64576	2.51306			THBS2	0.325845	7	63.6364	2.05306	2.25138	2.96155		1.49506	2.21641	1.93287			1.39734
NT5DC2	0.259063	7	63.6364	1.48574				1.50717	1.38312	1.10964	1.61594		1.73962	1.84467	SPRED2	0.304674	7	63.6364	2.27116		1.12261	1.5512	1.11307	1.823	2.59816		2.32305
ERCC6L2	0.258459	7	77.7778	2.14756	1.73699	2.12481	2.26912	NP	1.42516	1.10306		1.69473	NP		KCNJ1	0.302057	7	63.6364	2.17486	3.15119		3.8971	1.06714	1.21471			3.07502	1.10415
GPX7	0.258375	7	63.6364	1.77466	1.56942	1.62879		1.40924	1.66754	1.27061			1.39363		CPNE5	0.297909	7	77.7778	2.38314	2.18518	2.06023		NP	1.26272	1.70779		2.41671	NP	2.16245
SLC2A13	0.255171	7	77.7778	1.80573	2.1244		2.9287	NP	1.75899	1.09226		1.97289	NP	1.46079	BTNL9	0.297171	7	77.7778	2.1477	2.42598		4.75367	NP	1.60111	1.1838	1.87029		NP	1.72545
VASH2	0.240608	7	63.6364	1.64689	1.78848			1.08874	1.53955			2.07179	1.18372	1.51824	ELL3#SERINC4	0.294431	7	87.5	2.05924	2.04012	2.09629	2.37324	1.53718	NP	1.18033	NP	2.99309		NP
TFRC	0.232706	7	63.6364	1.82245	1.54738		2.6635	1.36153		1.1524		2.60721		1.52203	XKRX	0.293424	7	77.7778	2.06331	2.55513	3.34162	2.34792	NP	1.66121	1.08112			NP	1.51809
FKBP11	0.226689	7	63.6364	1.47196	1.71742	1.78196		1.30459		1.21286			1.35207	1.6649	HLA-DOB	0.287456	7	63.6364	1.50265	1.412		1.57973	1.43348		1.76198		2.6406		1.93569
ZNF107	0.221993	7	63.6364	1.39507	1.47356		1.68846	1.45441	1.5306	1.27183			1.45483		MYO3B	0.280869	7	87.5	2.04981	2.0997	2.45602	2.06284	NP	1.91423	1.07845		2.87693	NP	NP
GAB1	0.214266	7	63.6364	1.52862	1.4287			1.13302	1.76386	1.19418	1.83819	2.37557			LOC728965	0.279626	7	77.7778	2.34545	2.08282	1.77673		1.10863	NP	1.45117	NP	1.93971		2.12869
MEX3C	0.204452	7	63.6364	1.28164	1.39432			1.43899	1.66456	1.1789			1.41638	1.43571	COL16A1	0.272687	7	63.6364	2.21838	2.04524	2.48823		1.08893		1.49652	1.5885		1.17194
POLR3G	0.204039	7	63.6364	1.51663	1.87349		1.94462	1.12076		1.19001	1.70672			1.50751	IRS1	0.265482	7	63.6364	2.06447	2.08749	2.61245	2.07222	1.2703		1.21106			1.31464
IQGAP2	0.198076	7	63.6364	1.52972	1.47873	1.53326		1.47551		1.38295		1.8261	1.33595		ERV3-2	0.260109	7	77.7778	1.95241	2.09959	1.94026	2.53175	1.1132	NP	1.23438	NP			1.95366
SLC25A30	0.197237	7	63.6364	1.66186	1.70859		1.50809	1.10119	1.6766	1.85299		1.56269			ROBO1	0.259979	7	63.6364	1.93266	1.88156	1.96401		1.40306	1.6844	1.50484			1.30499
HEATR6	0.196635	7	63.6364	1.84072	1.58834			1.09886	1.52083	1.18634		1.88779	1.1158		SOX9	0.256424	7	63.6364	2.79367	2.71216	3.85152	2.92381	1.16941		1.15446				1.58614
WDFY1	0.195403	7	77.7778	1.58519	1.27927	1.4402	1.65549	NP	1.54656	1.35299			NP	1.44661	RASL11A	0.250976	7	77.7778	1.93198	1.58056	1.95146	NP	1.94427	1.25284	4.48237	3.27983	NP
ZNF275	0.194537	7	77.7778	1.58469	1.53357		1.68663	NP	1.76279	1.31544	1.45795		NP	1.41061	ADAM12	0.243504	7	63.6364	1.69181	2.17956			1.25072	2.20641	1.11902		3.45981	1.1812
CHML	0.192654	7	63.6364	1.69421	1.98228			1.0491		1.07723	1.4977	1.87196		1.43311	BCL7A	0.239313	7	63.6364	2.01596	1.82078		1.93759	1.17408	1.47852	1.38095				1.73644
EPHB1	0.1905	7	63.6364	2.35287	3.30642		2.33499	1.15335	1.45999	1.31473			1.20355		A4GALT	0.238179	7	63.6364	2.03425		2.14093	1.99937		1.32712	1.15913	1.55815	2.32651
ACPP	0.188814	7	63.6364	1.59519	2.27597	2.68687	2.60131	1.17544		1.17728				1.42048	RGCC	0.235186	7	63.6364	1.57742	1.83731		1.47071		1.08158	1.4395	2.2132	1.3832
IVNS1ABP	0.188473	7	63.6364	1.49921	1.37732		1.70608	1.15522		1.42495	1.36869			1.29544	ZBTB8A	0.235144	7	87.5	1.51238	1.91228	2.25717	1.87167	NP	NP	1.23679		2.21289	NP	1.98697
GYG1	0.185598	7	63.6364	1.53264	1.48968	1.52045		1.29456		1.17312			1.28423	1.3247	PCDHGA1#PCDHGA10#PCDHGA11#PCDHGA12#PCDHGA2#PCDHGA3#PCDHGA4#PCDHGA5#PCDHGA6#PCDHGA7#PCDHGA8#PCDHGA9#PCDHGB1#PCDHGB2#PCDHGB3#PCDHGB4#PCDHGB5#PCDHGB6#PCDHGB7#PCDHGC3#PCDHGC4#PCDHGC5	0.234293	7	87.5	1.74184	1.84177	2.32486	2.00494	1.2859	NP	1.40072	NP	1.49145		NP
LEPREL1	0.185278	7	63.6364	1.49069	1.67114			1.15823	1.42488		1.45871		1.16536	1.51363	COL11A1	0.232411	7	63.6364	2.26758	3.28208	4.40758		1.2082	1.25182	1.29148			1.19048
MLKL	0.181787	7	77.7778	1.78863	1.6473	1.94964		NP	1.34813	1.22394		1.82942	NP	1.38908	CLIC4	0.232154	7	63.6364	1.33018	1.47925			1.33455	1.91624	1.29067		1.92539		1.43525
HK2	0.175886	7	63.6364	1.5784	1.46229	1.55848	1.9502	1.11309		1.25028		1.97629			CXORF57	0.231888	7	63.6364	1.8157	2.04635		2.0721	1.30913		1.26103			1.1338	1.86043
UCK2	0.175388	7	63.6364	1.58943	1.81775	1.6172		1.22145		1.27441			1.20294	1.76811	ASAP1	0.231712	7	63.6364	1.39629	1.64971			1.35187	1.63483	1.25722		1.73771	1.33972
DHRS13	0.175278	7	77.7778	1.52115	1.30998	1.61691	1.50837	NP		1.36563	1.22566	1.95171	NP		CADPS	0.231358	7	63.6364	1.81323	2.03515	2.63077		1.06614		1.0777	1.36331	3.7272
C6ORF123	0.174922	7	70	1.46343	1.74685		2.34908	1.06784	1.40223	1.16237	NP		1.11785		PLS3	0.229906	7	63.6364	1.46515	1.58702	1.85927		1.33234		1.47033		1.98831		1.51225
MAP3K5	0.173105	7	70	1.62452	1.40345		1.53585	1.22676	1.66023	1.32176	NP			1.49839	LRRC15	0.228907	7	63.6364	1.79877	1.87421			1.40014	1.67414	1.18017			1.27475	1.44562
TGFBR2	0.172373	7	63.6364	1.48951	1.2685		1.8897	1.15619	1.73194	1.13685			1.27169		FSTL1	0.228663	7	63.6364	1.4341	1.71079		1.36081	1.73009	1.20808		2.16497	1.40962
ZNF101	0.171325	7	87.5	1.30082	1.47737	1.68657		NP	1.40496	1.32263	1.42433	1.58577	NP	NP	BMP7	0.222343	7	63.6364	1.91026	2.02835		1.90614	1.08439	1.91442	1.08432		6.81499
TSHZ1	0.169853	7	77.7778	1.7767	1.73043	1.40706		NP	1.2789	1.25863		1.72755	NP	1.92889	PIK3C2B	0.220857	7	63.6364	1.80163	1.36315			1.5035	1.5297		1.57147	1.91228	1.32017
ACSM3	0.1695	7	63.6364	1.40184	1.78571			1.04913	1.40124	1.09439	1.66489	2.00415			FBLN5	0.22076	7	63.6364	2.26652	1.81922	2.03325		1.17026		1.17736		2.10794	1.15654
FGD2	0.161717	7	63.6364	1.48745	1.43774			1.15168	1.35684	1.08327		2.17406	1.16261		RAPGEF5	0.220303	7	70	1.78094		1.76738	1.14879		1.1363	NP	2.10719	1.178	1.73455
NOC3L	0.160748	7	63.6364	1.42693	1.36689		1.37784	1.27165	1.36319	1.43473				1.44497	LY86	0.219533	7	63.6364	1.68337	1.51991		2.77879	1.43322		1.18788	1.56722			1.55108
ADAM8	0.159835	7	63.6364	1.95123	1.4563	2.17364		1.10916		1.29959			1.22537	1.59817	HEMGN	0.2134	7	77.7778	1.56455	1.70544	2.20762	2.2461	NP		1.10244	1.57952	3.1972	NP
C6ORF106	0.154616	7	63.6364	1.41672	1.42797	1.60575		1.10671		1.22446			1.36904	1.45438	CLGN	0.213286	7	63.6364	1.75006	2.48559	3.05129	1.28114	1.31835	1.16768		3.79726
TMEM184B	0.152194	7	63.6364	1.39058	1.27771			1.26232	1.38374	1.18641			1.23694	1.62183	DDIT4	0.211738	7	63.6364	1.94972	1.5705			1.29866	1.57453	1.26256	1.29		1.45875
FAM100B	0.151782	7	77.7778	1.53432	1.4155	1.56532		NP	1.27002	1.26634		1.71693	NP	1.34636	LTBP2	0.206116	7	70	1.63455	1.68197	1.74332		1.23767	1.66081	1.44708	NP		1.21115
CKAP4	0.149338	7	63.6364	1.55785	1.35231			1.17975		1.22225	1.38683		1.32799	1.44429	SOBP	0.20041	7	63.6364	1.3273	1.75724		1.29042		1.1414	1.48814	2.30458	1.47835
RASA4#RASA4B#RASA4P	0.14624	7	87.5	1.5295	1.40558		1.64823	1.15637	NP	1.36123	NP	1.48493	1.17024	NP	PRSS23	0.199038	7	63.6364	1.51748	1.3157			1.28535	1.40282	1.13024			1.31612	1.4194
TYMS	0.143304	7	63.6364	1.35892	1.31871			1.23119		1.47186	1.33282	2.55617		1.42478	ATP10D	0.197116	7	63.6364	1.5019	1.6492		1.86293	1.33862	1.3484	1.24583			1.48222
RNF138	0.142055	7	63.6364	1.20422	1.40221	1.32973		1.30036	1.31039	1.24324			1.31933		HLA-DQB2	0.196134	7	63.6364	1.41981	1.67304			1.23065		1.34893	1.85209	2.88612		1.38794
TLE4	0.141106	7	63.6364	1.56836	1.36736		2.24157	1.19829	1.46862	1.17529	1.88081				GCNT1	0.196042	7	63.6364	1.5757	1.61906	1.71806		1.1904	1.61682	1.38072			1.18175
UGCG	0.139939	7	63.6364	1.41445	1.30996		1.47918	1.23558	1.58519	1.1646			1.27013		MFAP2	0.193148	7	63.6364	1.64349	1.95608	2.11649		1.21219	1.48234	1.12327			1.26652
ASPHD2	0.136716	7	77.7778	1.28041	1.42531	1.51848		NP	1.37053	1.1173		1.57162	NP	1.3005	FRMD6	0.191029	7	77.7778	1.66968	1.63578	2.09295	1.76076	NP	1.37424	1.11802		1.88436	NP
KIF14	0.135271	7	63.6364	1.43692			1.157		1.19887	1.43687	1.59756	1.33226	1.41915		HEG1	0.186103	7	70	1.63329	1.57666			1.2373	1.5727	1.22429	NP		1.25955	1.64075
MAPKAPK2	0.13496	7	63.6364	1.67615	1.37599	1.70906		1.13213		1.11309	1.45299		1.20147		GNG7	0.178991	7	63.6364	1.49194		1.796	1.61708	1.11432		1.23979	1.54908		1.0815
NDUFV2	0.134373	7	63.6364	1.29295	1.31299	1.5127		1.28065		1.27672			1.26769	1.3586	HECW2	0.178362	7	77.7778	1.49925	1.6002	1.70257	1.79963	NP	1.424	1.05426		1.8217	NP
PARP3	0.133152	7	63.6364	1.67505	1.4946	1.43991		1.17139	1.32703			1.47574	1.21076		GNA13	0.176194	7	63.6364	1.52794	1.42726	1.58005		1.19833	1.25922	1.28131				1.40186
IPO4	0.132682	7	63.6364	1.35842	1.4811			1.208	1.27349	1.23153			1.23412	1.33975	CDH11	0.174335	7	63.6364	1.48118	1.42999			1.15874	1.66617	1.09285		2.29156	1.29887
PCK2	0.132681	7	63.6364	1.41227	1.3978	1.50854	1.56951	1.14816		1.23028		1.51576			KMO	0.169349	7	63.6364	1.37921			2.13957	1.1103	1.70114	1.12826			1.47507	1.35616
RDX	0.132638	7	70	1.77044	1.59972	1.50843	2.04275	1.12409		1.18349	NP			1.39525	KLHL5	0.168567	7	63.6364	1.60502	1.65425		1.53551		1.60104	1.09883		1.63466		1.42492
LMAN1	0.131802	7	63.6364	2.00653	1.48344			1.1468	1.38707	1.17357		1.62091	1.22976		MAST2	0.168103	7	63.6364	1.27773	1.64186	1.84908		1.05719	1.42058	1.59414			1.09805
FNDC3A	0.130597	7	63.6364	1.32607	1.38261		2.31459	1.07218	1.44086	1.09577				1.40965	PDLIM3	0.168087	7	63.6364	1.38174	1.32996			1.23054	1.48187	1.14065		3.53374		1.48837
PLCL2	0.127198	7	63.6364	1.35881	1.35598	1.54398		1.14955	1.27541	1.1076				1.36759	PDE4D	0.167784	7	63.6364	1.39962	1.73367			1.0755	1.45013	1.15521		2.79522		1.37602
GTF3A	0.125006	7	70	1.26312	1.32746			1.21003	1.25439	1.17733	NP		1.24354	1.305	MAP4K4	0.166714	7	63.6364	1.53382	1.47284			1.22596	1.52205	1.13715			1.23968	1.34974
DNMT3A	0.124555	7	63.6364	1.35362	1.39854	1.65763		1.07604		1.16002		1.59838	1.07936		BCAS4	0.163694	7	63.6364	1.48841	1.39143		2.19262	1.23768		1.10684	1.3281	2.0811
CDYL	0.122097	7	63.6364	1.42688	1.36721	1.58507	1.57296	1.08341		1.12048				1.51315	NDUFAF6	0.159461	7	77.7778	1.49667	1.53033	1.68242	1.7698	NP	1.24199	1.12806		1.51913	NP
PION	0.119936	7	63.6364	1.32707	1.33728	1.50995		1.28032		1.17979			1.27915	1.35689	C8ORF60	0.153536	7	77.7778	1.62045	1.49611	2.30339	1.93562	1.06005	NP	1.12649	NP			1.27324
ST3GAL5	0.118854	7	63.6364	1.36587	1.31301		1.93713	1.14222	1.36248	1.14608		1.60142			CSTB	0.151624	7	63.6364	1.24919	1.28231		1.55435	1.41904	1.25691				1.5064	1.41466
MTDH	0.117233	7	63.6364	1.28898	1.22689	1.36233		1.22243	1.18643	1.16082				1.31501	CCND3	0.149091	7	63.6364	1.36566	1.26924			1.40459	1.40228	1.17414		1.58518	1.35958
MINA	0.116813	7	63.6364	1.30348	1.30518		1.63655	1.2947		1.08603			1.26297	1.32891	USP12	0.137807	7	63.6364	1.63188	1.43562			1.07365	1.29533	1.15518		1.54715		1.43651
PARP4	0.115713	7	63.6364	1.32692			1.23686	1.32437	1.30845		1.43585	1.14324	1.22726		MSH6	0.134877	7	63.6364	1.2599	1.28475			1.04572	1.25981	1.15571			1.27816	1.28306
DCAF17	0.11112	7	63.6364	1.34064	1.40662	1.38044		1.14086		1.22111	1.46606		1.1631		PLXDC1	0.133833	7	63.6364	1.31162	1.37433			1.12315	1.4554	1.10303		1.78564		1.30151
GMPPB	0.110868	7	63.6364	1.44401	1.25615	1.45588		1.12677	1.15722	1.31409			1.24492		SLC35D1	0.133354	7	63.6364	1.52312	1.28917	1.4623	1.34903	1.07057			1.8687		1.16052
IDH3A	0.10965	7	63.6364	1.27088	1.44161		1.29572	1.24756		1.16839			1.19775	1.2942	RNF19B	0.130649	7	63.6364	1.27248	1.25889			1.13169	1.49257	1.18411		1.54114	1.19463
PEBP1	0.107253	7	63.6364	1.26556	1.13664			1.18231	1.25452	1.13149	1.16927		1.24056		BNIP3L	0.130029	7	63.6364	1.29888	1.20956		1.46093	1.16836		1.16325			1.22295	1.26289
LSG1	0.105195	7	63.6364	1.16991		1.35637	1.16671	1.32852	1.23628		1.41202	1.17332			BPTF	0.129839	7	63.6364	1.46493	1.32986	1.22795	1.32131	1.1887	1.20135	1.14168
NGLY1	0.100889	7	63.6364	1.2231	1.1763		1.49226	1.16293	1.57155	1.2419			1.16139		SLC12A2	0.128954	7	63.6364	1.50411	1.40345			1.13917	1.3006	1.1232			1.12046	1.26061
CASP10	0.100481	7	63.6364	1.19797	1.28933		1.55975	1.09275	1.41021		1.60403	1.53564			PIK3R1	0.127619	7	63.6364	1.3734	1.31642		1.44951	1.17436		1.14855		1.42828		1.26015
AVEN	0.099778	7	63.6364	1.34396	1.34532			1.13377		1.11601	1.27961		1.16621	1.66565	KLHDC2	0.12361	7	63.6364	1.24538	1.40369	1.37841	1.42156	1.18038				1.45935		1.25269
AKIRIN1	0.0952469	7	63.6364	1.34963	1.27666	1.34766		1.0936	1.1546	1.21315				1.24745	KLF7	0.123364	7	63.6364	1.25199	1.47059		1.43168	1.13144	1.539	1.12393			1.1138
ALG3	0.0918001	7	63.6364	1.34343	1.27484			1.08397	1.21128	1.13271			1.1558	1.55121	DHRS1	0.121904	7	63.6364	1.3683	1.44247	1.262	1.54849	1.11176		1.14169		1.61497
TCEB3	0.0892796	7	63.6364	1.32332	1.54356	1.475		1.05768	1.22409	1.15177				1.24093	CCDC28B	0.119922	7	63.6364	1.34482	1.46589		1.41742	1.24152	1.09965	1.10626		1.90073
THYN1	0.0837427	7	63.6364	1.16058	1.24926	1.40091		1.20317	1.20837	1.14996			1.21443		ERP44	0.117318	7	63.6364	1.24739	1.33253	1.41379	1.39169	1.05374		1.17888				1.24321
ATXN7L1	0.0803243	7	63.6364	1.63738	1.40765		1.62225	1.073		1.10873	1.62629		1.08506		ASAP3	0.116307	7	63.6364	2.30609	1.90023			1.10879	1.1619	1.12054	1.57065		1.06796
GCDH	0.0786437	7	63.6364	1.2542	1.24523			1.09494	1.18467	1.16			1.15106	1.25105	DYNLT3	0.115915	7	63.6364	1.26163	1.27498		1.35184	1.22418		1.17226		1.47928	1.2643
UBE2W	0.0700313	7	63.6364	1.28555	1.2173	1.33032		1.1065		1.09949	1.66893			1.33266	CD248	0.113611	7	63.6364	1.33942	1.29576	1.64113		1.10488		1.16503	1.99147		1.13512
NFKBIB	0.0663693	7	63.6364	1.22707		1.75913		1.08552	1.14063	1.12954	1.4053		1.14999		AGFG1	0.112902	7	63.6364	1.33573	1.28712		1.4034	1.12137	1.18545	1.14636		1.70748
FECH	0.0635317	7	63.6364	1.24386	1.27393	1.33399		1.10355		1.09251		1.40194	1.13856		SMAD5	0.111805	7	63.6364	1.32785	1.34094	1.41738	1.29151	1.07059		1.09806		1.65142
LPCAT4	0.0583236	7	63.6364	1.45981	1.30777		1.59313	1.1052	1.17137	1.08092			1.11274		WIPI2	0.108563	7	63.6364	1.34416	1.51107	1.48979		1.07587	1.14952	1.21413				1.21568
C16ORF88	0.0570376	7	70	1.28605	1.26906	1.31413	1.33809	1.06644		1.31078	NP		1.08628		RCN3	0.106656	7	63.6364	1.30181	1.32294	1.5658		1.08717		1.14137		1.89241	1.09743
LOC645638	0.609117	6	85.7143	4.39333	3.5226	4.06962		NP	NP	1.16708	NP	4.29233	NP	2.50221	CUL3	0.10663	7	63.6364	1.35492	1.18717		1.41395	1.09564	1.19731	1.09518		1.37964
MIR155HG	0.508614	6	85.7143	2.31242	2.71663	4.29427	2.57851	NP	NP	2.03774	NP		NP	2.65103	ACTR10	0.0894483	7	63.6364	1.19625	1.15888		1.4871	1.11672		1.10866		1.3169	1.1275
ELOVL7	0.400224	6	66.6667	3.79915	2.68122	2.86256		NP	1.65918	1.16756			NP	1.7656	SNX29P1#SNX29P2	0.868976	6	100	11.9674	12.9099	7.43989	9.46629	NP	NP	1.88281	NP	29.3099	NP	NP
RNF183	0.386741	6	66.6667	3.68547	2.24023		2.3474	NP		1.51736	1.91848		NP	1.70969	C17ORF99	0.565946	6	75	4.79696	3.78405		4.24573	NP		3.04981	NP	5.8377	NP	4.05717
SLC38A5	0.3686	6	66.6667	2.90649	2.28809			NP	1.81685		1.80824	2.66065	NP	1.77843	LOC440864	0.552225	6	100	6.75876	3.74363	8.09709	3.75041	NP	NP	1.36792	NP	7.6246	NP	NP
CABLES1	0.362702	6	66.6667	2.04507	1.44283			NP	2.38886	1.20422	1.60004	3.12783	NP		NLRP4	0.470316	6	66.6667	3.22036	6.10969		6.77909	NP		1.52502	2.36928		NP	2.3971
TUBB4A	0.350315	6	54.5455	1.49145			2.99615			1.92408	2.46767	2.21326	1.09208		CCDC144B	0.44894	6	85.7143	4.8911	3.10061	4.38573		NP	1.57692	1.68256	NP	3.63366	NP	NP
RAVER2	0.327724	6	54.5455	1.86844	1.87358		2.30733		1.73227	1.12177		2.76932			HMCN1	0.408835	6	66.6667	3.40099		4.69958	3.42651	NP	1.65026	1.24258		3.78823	NP
LOC100505650	0.319823	6	75	2.35447	1.89085	2.5346		1.10797	NP	1.14866	NP		1.38309	NP	SGK1	0.387079	6	54.5455	1.72306	1.50305			1.6819	2.05801	1.48218			1.93421
CCL18	0.311908	6	54.5455	1.85723	1.93315		2.49403	1.52521		1.47229	1.54199				TMEM119	0.371406	6	66.6667	2.84656	2.27891			NP	2.06713	1.32804	3.01176	3.11239	NP
COCH	0.309726	6	54.5455	1.59479	2.95065		1.59094		1.26151			1.87396	1.68919		LUM	0.365994	6	54.5455	1.84433	1.7427			1.50027	2.67321	1.91579			1.71301
PKN3	0.301702	6	66.6667	1.9995	1.72032	2.76603		NP	1.42971	1.2382	1.93066		NP		C12ORF77	0.364374	6	100	3.15005	4.3898	2.61591	2.83619	NP	NP	1.37683	NP	3.23405	NP	NP
HIST1H2BB	0.277037	6	54.5455	1.65212	1.91835			1.06718	1.76144	1.14218		2.74658			POSTN	0.352534	6	54.5455	1.8553			2.02348	3.07681	1.0897			1.4716	1.88552
LILRB2	0.271597	6	54.5455	1.83637	1.78058		1.8542	1.17188		1.41178		1.86062			RFTN1	0.34626	6	54.5455	1.63404		1.48949	1.13833	2.02316	1.51205	1.86436
IL10	0.256227	6	54.5455	1.63457	1.96898		2.20816	1.263		1.3089			1.42066		PXDNL	0.330913	6	66.6667	3.3546	2.49399		4.1787	NP	1.55212	1.40306			NP	1.75778
CHDH	0.254242	6	66.6667	1.66604	1.87183		1.62202	NP	1.9642	1.22503		2.1622	NP		LOC100216479	0.316619	6	85.7143	2.19028	2.29972	2.75104	2.50624	NP	NP	1.17178	NP	3.93514	NP
PLAC8	0.251961	6	54.5455	1.66709	1.72859			1.4275	2.75326	1.35982				1.63842	C3ORF67	0.314185	6	66.6667	1.97736	2.21369	2.4305	2.454	NP	1.68621	1.77001			NP
OAS1	0.237993	6	54.5455	1.77458	1.49555			1.22782	1.55579	1.37899		2.04081			COL5A2	0.312731	6	54.5455	1.85095			1.44241	1.68058	1.527		2.828	1.57826
LBH	0.235677	6	54.5455	1.66194	1.36434			1.34913	1.95288	1.2974			1.40157		MUC16	0.309771	6	54.5455	2.00993	2.49307		4.4097	1.10479	1.83479	1.11211
PHACTR1	0.23035	6	54.5455	1.60633	1.60793			1.39966		1.17083		2.31269	1.35523		JUP	0.295869	6	54.5455	2.15252	1.86606			1.38112	1.88715	1.38749				2.07725
NFKBID	0.227603	6	66.6667	1.46078	1.7957			NP	1.72022	1.38319	1.61125	1.73953	NP		SLC30A4	0.284979	6	54.5455	2.02422			1.07091	1.63588	1.18579	2.18668	2.94287
PECR	0.225695	6	54.5455	1.51157	1.85553	1.92671	1.77733	1.08122					1.12032		MAP2	0.283555	6	54.5455	2.05093	2.33111	2.89121			1.33159	1.30717	1.80244
ZNF511	0.220227	6	66.6667	1.81299	1.59726	1.75744		NP	1.28677	1.46994		1.62297	NP		COL5A1	0.270433	6	54.5455	1.93179	1.91173	2.4072		1.34606		1.35588			1.34631
HIST1H2AC	0.215904	6	54.5455	1.66837	1.77006			1.28347		1.21638			1.39492	1.49365	INHBA	0.270285	6	54.5455	2.12727	1.91251			1.24185	1.73631	1.17798		4.54392
ST6GALNAC4	0.213186	6	54.5455	1.9656	1.56383			1.32939	1.61607				1.45896	1.38134	EBF1	0.256794	6	66.6667	2.09843	1.65789		1.78059	NP	1.9329	1.21185			NP	1.54805
ZFAT	0.211196	6	66.6667	1.76907	1.53631	1.69944		NP	1.50629	1.39636	1.52145		NP		LOC23117	0.256501	6	75	2.38171	2.11754	1.8032		1.16745	NP	1.28288	NP	3.54428		NP
SLC27A5	0.206882	6	54.5455	1.56448	1.36352	1.93457		1.21797			1.49837			1.5754	SORL1	0.255436	6	54.5455	1.90525	1.88296			1.51819		1.15936		2.21928		1.73413
IGSF3	0.206223	6	54.5455	1.4487	1.47266			1.13686	1.50706		1.82958	3.24769			LOC285812	0.253777	6	85.7143	1.87062	2.04414	2.02707	2.15583	NP	NP	1.13954	NP	2.26583	NP
LAG3	0.196265	6	54.5455	1.50764	1.86367		1.23877		1.08812		2.30495	1.31864			PALLD	0.251569	6	54.5455	1.39648	1.49205			1.18699	1.71635	1.30518		2.42004
GAB2	0.193958	6	54.5455	1.45983	1.59838			1.18771	1.32336		1.57688			1.76641	RGS1	0.251329	6	54.5455	1.73501	1.40461			1.26129	1.6486	1.36489			1.67143
FZD6	0.191686	6	54.5455	1.65167	1.4389			1.30556	1.39656	1.13988			1.37578		SH3KBP1	0.250609	6	66.6667	1.55843	1.81218		2.22306	NP		1.27859		1.77595	NP	1.65822
CDKL1	0.184976	6	54.5455	1.46692	1.53722	2.0071		1.06319		1.18297		3.48201			DACT1	0.245108	6	54.5455	1.72737	2.24687		1.10795		1.10396	1.79493			1.66053
PRKCB	0.184743	6	54.5455	1.49927	1.43098			1.27986	1.64869	1.09845			1.36755		LYL1	0.241022	6	54.5455	2.05729	1.73206		2.12425	1.31689					1.2622	1.63195
PLEKHG1	0.182465	6	66.6667	1.38348	1.54974		1.69457	NP	1.60621	1.1793			NP	1.48518	PLOD2	0.236663	6	54.5455	1.67332	1.9651		1.21335	1.87238	1.17604			1.34645
ATP1B3	0.177855	6	54.5455	1.28715			1.32717	1.40777	1.3173			1.31232	1.24709		IER2	0.234921	6	54.5455	1.64008	1.75348			1.51896		1.3301			1.55712	1.45499
SLC19A2	0.175785	6	54.5455	1.42647	1.52943		1.7377	1.2156		1.23552	1.50559				NRIP1	0.231914	6	54.5455	1.52986	1.41115			1.33103		1.15869			1.36315	1.54408
TESC	0.173424	6	54.5455	1.41211	1.46737			1.27776	1.63737	1.16032			1.27304		IQCD	0.228121	6	75	1.66031	1.97379			NP	1.20146	1.23645	4.4687	2.9967	NP	NP
C11ORF80	0.172642	6	54.5455	1.44094	1.49534			1.18176	1.66713				1.17048	1.69978	LOC100129034	0.22756	6	85.7143	2.00585	1.78355		1.70946	NP	NP	1.28885	NP	2.14214	NP	1.66643
DLEU1	0.172435	6	54.5455	1.44994	1.62354			1.27094	1.51212	1.12766			1.25337		SLC6A16	0.226798	6	54.5455	1.61083	1.81322		2.45148	1.20214		1.2196		2.78672
C7ORF23	0.170459	6	60	1.37264	1.30301			1.41159	1.42777	1.26658	NP		1.42419		PITPNC1	0.2235	6	54.5455	1.77695	1.63626			1.34366	2.17532	1.17013				1.54537
ISY1#RAB43	0.167997	6	100	1.82283	1.37626	1.68588	1.98387	NP	NP	1.17699	NP	1.60251	NP	NP	EVL	0.220319	6	54.5455	1.75504	1.74485			1.23694		1.28082			1.46339	1.55478
PLAGL1	0.163297	6	54.5455	1.43343	1.3943			1.25366	1.42655	1.14993				1.35968	LOC151162#MGAT5	0.218011	6	75	1.81591	1.82119		1.81229	1.39599	NP	1.26041	NP	1.80214		NP
ENOSF1	0.161839	6	54.5455	1.3964	1.24006		1.49098	1.09633		1.25936				1.50687	CD1A	0.215329	6	54.5455	1.53499	1.99947		2.35929	1.14139		1.15988	2.2325
KLF8	0.161071	6	54.5455	1.94662	1.44546		2.50356		1.65922	1.12746			1.09076		USP2	0.2143	6	54.5455	1.61442			1.05932	1.49491	1.09747	1.77804	3.47452
SH2D3C	0.160447	6	54.5455	1.76456	1.43349				1.4989	1.10067		1.74868	1.07672		GPX8	0.213456	6	75	1.36932	1.55837	1.92734		NP	1.53928	1.15719	NP	2.08696	NP
CHD2	0.158991	6	54.5455	1.19911	1.18795	1.56764	1.54467			1.20625		1.85831			NELL2	0.212449	6	54.5455	1.6569	1.82178		3.84913	1.23835			1.77282		1.2726
LITAF	0.157163	6	54.5455	1.46099	1.56403	1.507		1.20964		1.27507				1.61383	SHROOM3	0.211437	6	66.6667	1.57101	1.74159	3.50875		NP		1.11747	2.69574	2.85533	NP
EHD1	0.155196	6	54.5455	1.47637	1.28895	1.7054			1.26332	1.29246			1.24727		LOC220594	0.209814	6	60	1.6369		2.20304	1.19415	1.46052	1.5182	NP			1.38353
PTPRJ	0.152824	6	60	1.23869				1.12625	1.57837	1.26559	NP		1.11013	1.49072	RAPH1	0.208815	6	66.6667	1.47078	1.72728		NP	1.42193	1.07672	1.62193	1.98289	NP
SMARCA2	0.151697	6	54.5455	1.64441	1.50421		1.92032	1.18189		1.14296	1.21873				BFSP2	0.207876	6	54.5455	1.6615	1.77355		2.10128	1.17938		1.11031		2.41049
PNP	0.151479	6	66.6667	1.50801	1.42542	1.50499		1.24788		1.18761	NP		1.23291	NP	NNMT	0.205749	6	54.5455	1.53234	1.92696		1.24304	1.46733	1.31622			1.31598
CD37	0.148898	6	54.5455	1.30842	1.39302			1.32656	1.25606	1.30271			1.5568		KIAA1211	0.205441	6	75	1.69629	1.78849	1.94374	2.56582	NP	1.18484	1.11864	NP		NP
IER5	0.146398	6	54.5455	1.2903	1.43085	1.53607				1.28916	1.41684			1.42784	LY75	0.203794	6	54.5455	1.28469	1.4198			1.29407	1.38363	1.31426			1.40014
B4GALT1	0.14447	6	54.5455	1.3173	1.24867		2.19869	1.11458	1.61924	1.14188					GXYLT2	0.199571	6	66.6667	1.59105	1.6882	1.87961		NP	1.85916	1.17573		2.22357	NP
PLK3	0.143988	6	54.5455	1.38494	1.33919			1.06709	1.53745		1.37662	1.85783			DST	0.198881	6	54.5455	2.11303		1.18177	1.45775	1.08021		2.449	1.07094
SELRC1	0.143788	6	54.5455	1.49351	1.64073		1.45214	1.07613		1.33114		1.59237			FSCN1	0.197216	6	54.5455	1.35311				1.27559	1.32922	1.523		2.05731	1.25368
SP110	0.141114	6	54.5455	1.33484	1.24931			1.14224	1.31491	1.37248				1.66863	LYPLAL1	0.194381	6	66.6667	1.46604	1.43832		1.73616	NP	1.63383	1.26177		1.71439	NP
CHN2	0.137762	6	54.5455	1.42941	1.50166	1.76066		1.13377		1.11949	2.19046				VAMP1	0.187937	6	54.5455	1.64683	1.61181		1.70817	1.08474		1.28064		1.73143
WDR6	0.135348	6	54.5455	1.32187	1.40977			1.20441	1.31283	1.23497			1.30986		LOC338758	0.18281	6	85.7143	1.58818	1.39782		2.45068	NP	NP	1.20852	NP	1.88781	NP	1.39685
MCM2	0.133365	6	54.5455	1.3884	1.29379			1.32257		1.17222			1.28439	1.39104	TPBG	0.182388	6	60	1.33186		1.73667		1.23307		1.24293	NP	2.32901	1.20621
KPTN	0.128548	6	54.5455	1.32038	1.44486			1.13014		1.4069		1.67429	1.12007		PDPN	0.181555	6	54.5455	1.59521	1.74084			1.10348	1.56382	1.10532			1.26741
BBIP1	0.127967	6	66.6667	1.21507			1.22506	NP	1.28505	NP	1.63258	1.14063	1.32128		PTK2B	0.178696	6	54.5455	1.5378	1.61164		1.6817	1.12522	1.36532	1.34597
RAC2	0.126942	6	54.5455	1.41705	1.29356			1.1617	1.28181	1.16789			1.27165		PCOLCE	0.177932	6	54.5455	1.5346	1.77606			1.24228	1.70718	1.22239			1.25
CELF2	0.126885	6	54.5455	1.35548	1.29491			1.19046		1.1686		1.90203		1.40216	RAB3GAP2	0.177778	6	60	1.37762		1.45503	1.23241		1.14159	NP		1.32265	1.37688
EBNA1BP2	0.125233	6	54.5455	1.28133	1.32297		1.39035	1.21329	1.34748	1.32995					SNX29P2	0.177375	6	66.6667	2.27788		1.86448		1.15068	1.70157	1.13502	NP		1.16556	NP
GPD2	0.124544	6	54.5455	1.31308	1.41405	1.51424		1.0487		1.19995				1.50496	ZBTB20	0.177037	6	54.5455	1.37862	1.37994	1.58351		1.28764		1.17289	1.58528
BCL3	0.123746	6	54.5455	1.507	1.26608	1.86786		1.11642		1.24337			1.25619		ANTXR1	0.176032	6	54.5455	1.21156				1.08325	2.05983	1.11174		2.62519	1.05531
CXORF21	0.122935	6	54.5455	1.29494	1.38805			1.15136	1.49666	1.18933		1.90975			PDE9A	0.171146	6	54.5455	2.70403	2.82856		3.28772	1.23164		1.13594			1.25659
PARVB	0.122415	6	54.5455	1.36461		1.87613		1.15734		1.14251		1.99145	1.24207		BICC1	0.17106	6	54.5455	1.30148	1.32953	1.83386		1.13068	1.54769			2.46113
KCTD5	0.122302	6	54.5455	1.34538	1.34146			1.21432				1.51162	1.17071	1.39458	TBC1D8B	0.170937	6	54.5455	1.56844		1.458	1.09408	1.32222	1.12517		2.16026
FASTKD1	0.122273	6	54.5455	1.23536	1.32758		1.29906	1.20208		1.32537				1.4423	CREM	0.16992	6	54.5455	1.46607	1.3444			1.22589		1.18533			1.31146	1.31231
TARS	0.121959	6	54.5455	1.23657	1.29952		1.41082	1.22326		1.29841				1.42731	ACACB	0.169183	6	54.5455	1.57019	1.66384	1.71568		1.04564		1.19926	1.24222
WDR11	0.121369	6	66.6667	1.22077	1.16322			1.18249	1.44796	1.23915	NP		1.29133	NP	SMARCA4	0.168121	6	54.5455	1.40674	1.31458	1.62548		1.11693	1.21247	1.1969
SPATA5	0.119516	6	66.6667	1.32184		1.49858	1.59882	NP	1.21898	1.12098		1.60942	NP		MGMT	0.167284	6	54.5455	1.42771	1.59097		1.88284	1.21472	1.2734		1.45183
ITGAE	0.118591	6	54.5455	1.34075	1.39806			1.17762		1.33662	1.27466			1.32574	PPIC	0.165776	6	54.5455	1.53176	1.44416	1.70504		1.12171		1.63115			1.18677
SLC43A3	0.116397	6	54.5455	1.50157	1.38424	1.53903		1.18039		1.11496		1.47344			FAM102A	0.165101	6	54.5455	1.2336			1.28346		1.131	1.402	1.71955		1.35378
MTHFD1	0.116375	6	54.5455	1.21164	1.3484	1.43306		1.1736		1.39414				1.40376	SNX7	0.164782	6	54.5455	1.70233	1.57017			1.21474		1.13005		2.16056	1.16653
ZNF586	0.116203	6	54.5455	1.35578	1.27437			1.18442	1.32013	1.18756		1.55075			MYO1B	0.164374	6	54.5455	1.39758	1.52154			1.14611	1.64705	1.10704			1.28779
METTL8	0.114769	6	54.5455	1.31177	1.47521			1.18244	1.21339	1.12201				1.70576	GSTA4	0.164166	6	54.5455	1.66175	1.53843			1.35003	1.58078	1.12571			1.2185
NOLC1	0.111975	6	54.5455	1.44261	1.35799			1.14624		1.27466	1.29885		1.19169		SNX29	0.163106	6	54.5455	1.47668	1.62301	1.49638				1.09794	1.61544	2.67012
LEPROTL1	0.110659	6	54.5455	1.28506	1.3115	1.4816		1.1782	1.28429	1.15636					COL6A2	0.162109	6	54.5455	1.39549	1.53015			1.09182	1.38455	1.08657		1.7361
COPB2	0.110505	6	54.5455	1.30862			1.439	1.15777	1.23141	1.24684			1.20859		PLEKHA5	0.1609	6	54.5455	1.51267	1.50544			1.30338	1.7131	1.06686			1.19421
ZADH2	0.110337	6	66.6667	1.5786	1.35806		1.3126	NP	1.29915	1.09284		1.66292	NP		CD81	0.160128	6	54.5455	1.31084	1.34033			1.23101	1.30895	1.20631			1.23061
ECI1	0.109659	6	54.5455	1.28901	1.33483	1.46717		1.12376		1.15783			1.2576		NAV2	0.158594	6	54.5455	1.2272	1.53994		1.18427	1.35454	1.30907	1.36183
SP100	0.106246	6	54.5455	1.2068		1.41678	1.08147		1.14581		1.4533		1.64405		SMAD1	0.157676	6	54.5455	1.42092	1.4668			1.05483		1.1043		2.16524		1.54942
ANP32A	0.105719	6	54.5455	1.24233	1.26137			1.10421		1.13884		1.6201	1.19646		SPSB1	0.15749	6	54.5455	1.5505	1.45505			1.07121	1.37729	1.1748	1.89542
POLR1C	0.104686	6	54.5455	1.29054	1.37529			1.16822	1.23218	1.25413			1.14332		VGLL3	0.157145	6	54.5455	1.59015	1.43026			1.11639	1.48512	1.21943			1.08853
SMARCC1	0.104219	6	54.5455	1.29442			1.55756	1.10362	1.22172	1.21244			1.19666		PTGS1	0.1565	6	54.5455	1.41531	1.79401	1.78324		1.06651		1.08264	1.76504
NABP1	0.1041	6	54.5455	1.28991	1.38354		1.68397			1.16539	1.2825			1.37737	RRM2B	0.156095	6	66.6667	1.5384	1.35117	1.41016	1.60294	NP		1.25179		1.65969	NP
ZMYND11	0.103727	6	54.5455	1.53923	1.34748			1.09442	1.21461	1.13749		2.39438			POLD4	0.156085	6	54.5455	1.44685	1.30757			1.23631	1.28607			1.70639		1.69072
SLC38A2	0.103609	6	54.5455	1.36323	1.20947			1.16561		1.17784		1.53508		1.4196	ARHGEF18	0.1556	6	54.5455	1.35168	1.43314	1.58521		1.22252		1.29661			1.21904
C10ORF2	0.102013	6	54.5455	1.27089	1.3084			1.11647	1.27635	1.30093			1.14064		STK17B	0.155131	6	54.5455	1.4121	1.25577			1.14104		1.15745		1.56038	1.26785
ADPRH	0.102002	6	54.5455	1.48329	1.23713	1.58598		1.09221			1.31625		1.15306		SIGLEC15	0.154188	6	54.5455	1.4667	1.51961			1.19207		1.17215	1.91391		1.26118
CSNK1E	0.100432	6	54.5455	1.66308	1.45671			1.09642		1.12024		1.66508		1.30765	USP6NL	0.154183	6	54.5455	1.40074	1.26315			1.2179	1.19286	1.18759			1.31215
CYB5B	0.100292	6	54.5455	1.20794	1.28887	1.36053		1.17343		1.12015			1.17438		CAMK2B	0.1538	6	54.5455	1.78119	1.65782			1.08318	1.42653	1.12779	1.4804
B9D1	0.100273	6	54.5455	1.6366	2.09313			1.04216		1.18353	1.29446		1.16388		SYNDIG1	0.152076	6	54.5455	1.45108	1.51935		1.93003	1.11145	1.18986	1.30119
RAB30	0.100247	6	54.5455	1.206	1.29746			1.06826	1.51165	1.16527			1.17196		LAMB2	0.15161	6	54.5455	1.32466	1.41281	1.69541		1.09789	1.32437			1.78493
TRAFD1	0.0990241	6	54.5455	1.19025	1.24577	1.46759	1.49468	1.09341		1.25247					PLXNB2	0.151135	6	60	1.39092		1.57104		1.37113	1.64032	1.14088	NP		1.09807
SIK3	0.0969568	6	54.5455	1.33742			1.50756	1.10684	1.53	1.09073			1.14686		HSD17B12	0.150961	6	54.5455	1.3614	1.42487			1.2277		1.15968			1.22319	1.31877
TOMM70A	0.0965117	6	54.5455	1.28368	1.268			1.17435		1.18527			1.12766	1.18096	HGSNAT	0.150617	6	60	1.34969	1.41115			1.19787	1.28813	1.13214	NP	2.10551
CNPY3	0.0963777	6	54.5455	1.29217	1.27191			1.21182	1.25652	1.16686			1.19659		NLK	0.148895	6	54.5455	1.29201	1.44592			1.16864		1.18259		1.64524		1.38472
STAM	0.0962388	6	54.5455	1.25536	1.24315	1.31591		1.2853	1.4712	1.20806					ZFP106	0.147976	6	54.5455	1.34	1.23183			1.25892	1.28254				1.25742	1.29492
CCDC86	0.0943193	6	60	1.22398	1.26191			1.15824	1.22718	1.3182	NP		1.1953		WNT2	0.146409	6	54.5455	1.57692		2.40108		1.11976	1.41549	1.13777			1.14855
AP3M2	0.0916365	6	54.5455	1.2695	1.17454		1.47067	1.10847	1.72538	1.18156					PFKL	0.146387	6	54.5455	1.40334	1.43679			1.20159	1.27023	1.15307				1.30876
GLO1	0.0913163	6	54.5455	1.25402	1.26763			1.15727		1.1867	1.48927			1.32457	SYT11	0.144806	6	54.5455	1.44611	1.27488			1.19775	1.50075	1.11065	1.24252
MANF	0.0913118	6	54.5455	1.25123	1.28207	1.39634	1.35712			1.1943			1.19211		DNM1	0.142067	6	54.5455	1.37288	1.32007			1.11717	1.32039	1.19656	2.10824
RAP1GDS1	0.0898597	6	54.5455	1.33452	1.25873	1.37336		1.14768		1.16882				1.30816	CLDN12	0.141696	6	66.6667	1.33273	1.26622	1.43597		NP	1.38529	1.17422		1.67551	NP
MSTO1#MSTO2P	0.0892429	6	75	1.2562	1.5542	1.35068		1.05664	NP	1.18882	NP		1.09939	NP	C4ORF52	0.138194	6	85.7143	1.5189	1.44214		1.94829	NP	1.2506	1.12279	NP	1.58549	NP	NP
RNF126	0.0889818	6	54.5455	1.26229	1.24485			1.08188	1.24335	1.13141			1.20758		B4GALT5	0.137905	6	54.5455	1.3153	1.33571			1.18555	1.44128				1.20057	1.34826
SEC13	0.0889051	6	60	1.34591	1.15852			1.07604	1.2074	1.19939	NP		1.23562		TIAM2	0.13751	6	54.5455	1.43936	1.33081				1.61805	1.06116	2.28047			1.28066
AP3B1	0.0881486	6	54.5455	1.25376	1.32734		1.46475	1.06527		1.16942			1.10319		PLIN3	0.136985	6	54.5455	1.30292	1.4439	1.416		1.28148	1.2833					1.22409
GABPB1	0.0881044	6	60	1.25366	1.30083	1.49422		1.07214		1.17203	NP	1.35405			WIPF1	0.135977	6	54.5455	1.34531	1.20832			1.14991	1.18106	1.19085			1.29639
LILRA2	0.0880525	6	54.5455	1.62668	1.33032	1.54838		1.08799		1.09006			1.11922		MSX1	0.135831	6	54.5455	1.30701	1.4282			1.1045		1.13866	1.79343	1.74904
IRF2BP2	0.0878671	6	66.6667	1.33198	1.27235		1.36069	NP		1.1497	1.24734	1.51842	NP		MKNK2	0.135547	6	54.5455	1.37256	1.38631			1.3103	1.26408	1.15301			1.28825
C5ORF45	0.0866047	6	54.5455	1.28723	1.35111			1.0686	1.19272		1.31537		1.10712		ZFAND6	0.135542	6	54.5455	1.41207	1.44186			1.08621		1.15491			1.15203	1.34955
EPS15L1	0.0863159	6	54.5455	1.22821	1.27856			1.05074	1.24244	1.22147			1.12759		LANCL1	0.134615	6	54.5455	1.4021	1.38224		1.47931	1.08982		1.164				1.28826
EPM2AIP1	0.0853373	6	54.5455	1.22131			1.34001	1.1432	1.31592	1.16506			1.22226		CCDC109B	0.134613	6	54.5455	1.42294	1.24702		1.77387	1.15187		1.1587	1.64608
SEC61B	0.0853353	6	54.5455	1.224	1.27848	1.32345		1.12365		1.20109			1.20235		SLC35E3	0.134279	6	54.5455	1.51375	1.2888		1.56217	1.09004	1.25044	1.15829
GRWD1	0.084013	6	54.5455	1.28592	1.43146			1.10578	1.14565			1.57526	1.12236		PPFIBP1	0.132779	6	54.5455	1.39046			1.16878	1.33775	1.10511	1.42308		1.06322
PARL	0.08363	6	54.5455	1.25176	1.17762	1.35381		1.13424		1.18436			1.16459		UBE2A	0.129193	6	54.5455	1.21899	1.16906		1.31542	1.21454		1.15871			1.18817
CNBP	0.0835681	6	54.5455	1.24356	1.12926			1.16411	1.31382	1.15522			1.17328		ATPIF1	0.128179	6	54.5455	1.30196	1.34188			1.19999		1.13837		1.51456		1.27138
SCAMP2	0.082071	6	54.5455	1.33491	1.25984	1.36598		1.10363		1.22797			1.13537		ARMCX1	0.1279	6	54.5455	1.27286			1.46533	1.16603		1.16365		1.65136	1.1805
FTSJ1	0.0816257	6	54.5455	1.23927	1.28298	1.27142		1.07944		1.1328	1.42223				SLCO3A1	0.126495	6	54.5455	1.37014	1.28878		1.4562	1.06882	1.47944	1.15148
UMPS	0.0815726	6	54.5455	1.37767	1.26512			1.12513		1.118		1.43576	1.17017		SSPN	0.125749	6	54.5455	1.3876	1.37258				1.23484	1.14848		2.36121	1.12609
MAT2A	0.0803998	6	54.5455	1.22059	1.2414			1.09488		1.21891			1.15771	1.20363	OGG1	0.125124	6	54.5455	1.30717	1.44424		1.57675	1.12119		1.22328			1.14176
ZNF614	0.0802757	6	54.5455	1.37365	1.27007			1.09906		1.29454		1.43826	1.07582		MSRB2	0.122711	6	54.5455	1.41077	1.39262			1.10197	1.29866	1.10208			1.17243
PDCD11	0.0790009	6	60	1.23348	1.25926			1.10986		1.22754	NP		1.13617	1.27979	FAM45A#FAM45B	0.121938	6	75	1.2023	1.27429		1.41038	1.20761	NP		NP	1.5288	1.18893	NP
ERN1	0.0782179	6	54.5455	1.31369	1.23968	1.32276			1.20573	1.15301			1.06962		INF2	0.119701	6	54.5455	1.08802	1.33009	1.14279	1.82996		1.12537	1.22221
C18ORF25	0.077064	6	54.5455	1.21579	1.27232			1.05007	1.32282	1.17333			1.09243		RAB9A	0.119468	6	54.5455	1.27391	1.25335		1.54877	1.1633				1.48161	1.32224
NOSIP	0.0746415	6	54.5455	1.21356	1.23911	1.27894		1.09586		1.35832			1.18595		PCYOX1	0.118703	6	54.5455	1.32765	1.31162			1.09897	1.3421	1.17807		1.53689
ZBTB11	0.0743987	6	54.5455	1.34783	1.31209			1.12271	1.14474	1.16346				1.20557	FAT1	0.115383	6	60	1.28628	1.41723			1.11271	1.42278	1.26048	NP		1.13632
ANXA11	0.0732309	6	54.5455	1.21881				1.07699	1.16923	1.17381		1.40678	1.14777		ZNF652	0.114507	6	54.5455	1.33617	1.35441		1.29094	1.1518		1.13123		1.53917
TRIT1	0.0714482	6	54.5455	1.18157	1.14333		1.39028	1.10537		1.22861	1.30262				LRRFIP1	0.112559	6	54.5455	1.19416	1.23118			1.13189		1.13789		1.70289	1.16208
NEK3	0.0710098	6	54.5455	1.2567	1.42105	1.38531		1.07731		1.12447			1.12912		GGNBP2	0.110959	6	54.5455	1.26371	1.32248			1.15143		1.15482			1.15453	1.27206
TSEN2	0.07063	6	54.5455	1.34599	1.44663		1.31508	1.12159	1.31802	1.12024					PRKCDBP	0.109433	6	54.5455	1.26984	1.36329			1.13243	1.2975	1.14659			1.09841
U2SURP	0.0701252	6	54.5455	1.20237			1.36243	1.17443	1.17729	1.45236				1.25392	ZMYM1	0.109328	6	54.5455	1.45825	1.26016		1.8329	1.11753		1.15422			1.11947
CTR9	0.0696476	6	54.5455	1.20152	1.18239	1.32415		1.18852	1.20048	1.17128					TSPAN6	0.108633	6	54.5455	1.34146	1.29849		1.83051	1.11145		1.09232			1.18873
SMU1	0.0669635	6	54.5455	1.281	1.21474			1.09895	1.2533	1.09323	1.22085				ZCCHC24	0.106458	6	54.5455	1.33548	1.37722			1.1285		1.09098		1.56892	1.14221
BMPR2	0.0626831	6	54.5455	1.22542			1.53117	1.08186	1.47607	1.0867			1.10284		SPATS2	0.104973	6	54.5455	1.21925	1.28678		1.32137	1.20002		1.13536		1.52336
UBE2E3	0.0594852	6	54.5455	1.19781	1.17885			1.18598		1.11818		1.40336	1.1979		NEBL	0.104165	6	54.5455	1.29667	1.4385		1.7685	1.05397		1.0863		2.47507
TOR1AIP1	0.0586208	6	54.5455	1.18949	1.29903	1.45616		1.10514		1.11116		1.38562			DDHD2	0.103567	6	54.5455	1.25071	1.26693			1.14797		1.12767		1.59139	1.14182
METTL13	0.0564729	6	54.5455	1.20199	1.1955	1.30636		1.06408		1.12606			1.15753		INPP5A	0.10041	6	54.5455	1.38538	1.29608			1.23817	1.35269	1.1057			1.14327
C19ORF10	0.0545991	6	54.5455	1.1915	1.14962	1.24587		1.09319					1.14716	1.26389	MTMR9	0.0927795	6	54.5455	1.25721	1.21871			1.08709		1.13843			1.11726	1.24336
OXSR1	0.0537634	6	54.5455	1.29386	1.16693	1.28565		1.08217		1.13482			1.12351		FAM82B	0.0918187	6	60	1.28305	1.20577			1.11581		1.11156	NP	1.31784	1.21207
ACTR8	0.0531006	6	54.5455	1.16818	1.18941		1.26983	1.06285	1.24967			1.45425			PISD	0.0882912	6	54.5455	1.28268	1.31836			1.12095	1.14726	1.09108			1.08706
FRK	0.402771	5	45.4545	2.68863	2.28053		2.76918		1.82713	1.09141					NECAB3	0.0871843	6	54.5455	1.19901				1.06552	1.18486	1.14363			1.08684	1.22125
TRPM4	0.39916	5	45.4545	5.93148	3.33627			1.55423			1.31531			2.0731	PKHD1L1	0.495306	5	55.5556	4.70334	3.66803		4.95598	NP		1.23523			NP	1.97015
GZMB	0.394819	5	45.4545	1.72283	2.10716			1.65287		1.91778		2.88669			LOC100509128	0.488167	5	83.3333	3.75151	3.7375		4.13717	NP	NP	1.51525	NP	4.24216	NP	NP
CD163	0.394271	5	45.4545	2.64133	2.03891		3.06352	1.72569		1.26412					CRNDE	0.457704	5	83.3333	4.9597	2.13482	4.59634	2.63208	NP	NP	1.18674	NP		NP	NP
LOC285758	0.362194	5	83.3333	2.04322	1.98038	4.88892	3.37757	NP	NP	1.14825	NP		NP	NP	MMP2	0.440356	5	45.4545	1.70503		1.56907	2.58887	1.75506			1.79979
FCRL5	0.358368	5	55.5556	1.58966	1.73348	2.2083		NP		1.56532			NP	2.00608	MMP9	0.433816	5	45.4545	1.55585	1.9368			1.70818	2.43059				2.17943
ZYG11A	0.349166	5	55.5556	1.99633	1.79935		5.06779	NP		1.25228	2.13751		NP		IGHE	0.432655	5	62.5	2.92776	3.11199		2.5562	NP		1.8026	NP	4.39023	NP
RASGRP4	0.343325	5	55.5556	1.97566	1.50238			NP	2.03318	1.12469	1.89311		NP		CST1	0.409854	5	45.4545	2.89826	3.32641		2.07287	1.09891	1.96715
DCLK2	0.314493	5	45.4545	1.49524			1.96973		2.20672		1.47346	2.42224			CCDC85A	0.408486	5	55.5556	1.75359				NP		1.67365	2.30715	9.96543	NP	1.77486
FOXC1	0.303476	5	45.4545	1.82582	1.90674		2.26044	1.08579		1.32722					C4ORF22	0.383416	5	62.5	2.15232	3.26685	NP	3.0505	NP		1.07657		3.73479	NP
PSTPIP2	0.299975	5	45.4545	2.13867	2.17329		1.8851	1.31828		1.2397					PCDHGA4	0.378384	5	71.4286	2.31412	2.78723	4.21588	2.76575	NP	NP	1.5249			NP	NP
CAMK4	0.293286	5	45.4545	1.5554		1.95955			2.0142	1.17939	1.70266				MMP7	0.366179	5	45.4545	2.56485	2.78697			1.29409			2.93049			1.79699
PNMAL1	0.291604	5	45.4545	2.5541				1.46091	1.15789	1.21598	2.22773				GNG8	0.357097	5	55.5556	3.26719	3.51662		2.81969	NP		1.10726	2.07683		NP
IL7	0.281471	5	45.4545	1.44594	1.87184	2.29745				1.55828				1.68821	CUX2	0.344808	5	45.4545	1.85144	2.47133			1.15718		1.47791	3.3031
BTBD19	0.281232	5	83.3333	1.76958	1.81324		1.65058	NP	NP	1.7687	NP	2.18187	NP	NP	P2RY12	0.33703	5	62.5	2.47703	2.99607			NP	1.81548	1.19952	NP		NP	1.73185
WNT3	0.27829	5	45.4545	1.75945	1.84638			1.05559		1.27466		2.66651			DTX1	0.333121	5	55.5556	3.02351	2.20052		2.63532	NP				2.31209	NP	1.82628
ZNF804A	0.264891	5	45.4545	2.22574	2.09171			1.34155		1.44621			1.40387		PCDHGA8	0.319761	5	50	2.00798	3.2598			NP	1.37547	1.92404			2.17215
FCRL2	0.264455	5	45.4545	1.76992			1.57117		1.28983			1.65269	1.54196		COL6A3	0.302725	5	45.4545	1.72308			1.36366	1.92547	1.62055			1.4978
IGHA1#IGHA2#IGHG1#IGHG3#IGHM#IGHV3-23#IGHV4-31	0.263545	5	62.5	1.62442	3.06723		1.2838	NP	1.56211	NP		1.40175	NP		HMGN2P46	0.299368	5	55.5556	2.15987				NP	1.31465	1.19933	1.90425		NP	1.72999
TMPRSS6	0.261753	5	45.4545	1.76197			1.78601		1.32566	1.38534	2.47575				MMP20	0.297777	5	45.4545	2.15105	4.46412		4.67863	1.25468		1.39032
LOC374443	0.261201	5	71.4286	1.97361	2.18399		NP	NP	1.46175	NP	1.84502	NP	1.55517		SPON1	0.295023	5	45.4545	1.50781	1.53281	2.62684				1.27555		2.94398
KLHL14	0.257577	5	55.5556	1.49086	2.06795			NP	2.14598	1.13051		3.08236	NP		CTGF	0.2729	5	45.4545	2.01605	1.84352	2.94101		1.40049					1.50949
CXCL10	0.252672	5	45.4545	1.84442	1.71813			1.3607		1.67017	1.4667				STXBP6	0.269928	5	45.4545	2.55127	2.25911			1.21619		1.1285	1.73748
NCF2	0.252277	5	45.4545	1.98578	1.71685		1.7756			1.31583	1.38508				LOC100131043	0.269824	5	71.4286	2.1766	1.90961	2.01486		NP	NP	1.14774	NP	2.89504	NP
MT1F	0.241563	5	45.4545	1.78428	1.77357			1.25502		1.41407		2.2912			LOC100506762	0.269489	5	83.3333	1.70522	2.02815		3.02463	NP	NP	1.15391	NP	3.55765	NP	NP
LRRK2	0.220075	5	55.5556	1.58606	1.57323		2.35467	NP	1.73514	1.36127			NP		CACNA2D3	0.26328	5	45.4545	1.9684	1.63726		2.4652	1.08683	1.6227
HIST1H2BK	0.215982	5	50	1.60323			1.4367		1.33875	1.33904		1.51192	NP		MFAP4	0.260734	5	45.4545	2.43807	2.09692			1.12084		1.33742	1.64235
CASP5	0.212329	5	45.4545	1.56432	1.67026			1.1012		1.1077		2.4578			SPOCK1	0.259859	5	45.4545	1.95115		2.54076		1.12654		1.15336				1.61428
CXXC5	0.212175	5	55.5556	1.70019	1.51085			NP	1.46026	1.27217			NP	1.58487	LOC286149	0.254396	5	83.3333	1.92393	2.43106		2.4371	NP	NP	1.18412	NP	1.9785	NP	NP
GOT2	0.203831	5	45.4545	1.35426	1.42185			1.32753		1.58012			1.31081		DNAJC12	0.254298	5	45.4545	2.251	1.96908			1.18131	1.51517	1.12076
NAT14	0.203379	5	55.5556	1.6318			1.64464	NP		1.11613	1.31861	1.91681	NP		RNF180	0.248026	5	55.5556	1.7589	1.9452		2.05747	NP	1.57107	1.08198			NP
LOC645431	0.20271	5	71.4286	1.66028	1.47595	1.69079	1.5131	NP	NP	1.48449	NP		NP		ZNF251	0.244485	5	62.5	2.0361	1.43304		2.03638	NP	1.22439		NP	2.35183	NP
CAMK1D	0.201478	5	45.4545	1.76794	1.54689			1.10771		1.3897		3.45139			TPD52	0.243675	5	45.4545	1.44668	1.46856		1.93844	1.15436		1.21954
HIST1H2BM	0.201397	5	45.4545	1.55972			1.07429	1.45325	1.36456				1.63402		LMO7	0.236831	5	45.4545	1.45713	1.13017	1.62369	2.45832		1.646
INPP5F	0.201335	5	45.4545	1.48725	1.31456		2.02399		1.83149	1.18708					DNASE1	0.236551	5	45.4545	1.86475				1.31336	1.09182	1.80473	1.78879
HIST1H2BE	0.200618	5	45.4545	1.55743			1.25851		1.32616			1.41152	1.64993		NAP1L3	0.229546	5	45.4545	2.44189	1.94842		1.94979	1.20413		1.14402
C6ORF170	0.199624	5	55.5556	2.13447	1.55451		1.97732	NP	1.40218	1.08225			NP		NET1	0.228339	5	45.4545	1.34442	1.39663			1.32554		1.3181	1.47036
SOX30	0.198502	5	45.4545	1.52624	1.51474					1.10299	1.50818	2.67033			FHOD3	0.225896	5	45.4545	2.23342	1.80893	3.08882		1.11761		1.08702
LOC401312	0.194755	5	83.3333	1.42224	1.49875	1.78841	2.41116	NP	NP	1.28807	NP		NP	NP	SFRP4	0.225489	5	45.4545	1.68673	1.91562	3.01554				1.11164		4.24653
ZDHHC21	0.19321	5	55.5556	1.49875	1.43506		1.81721	NP	1.72459	1.21777			NP		PFKFB3	0.224338	5	45.4545	1.87049	1.40771			1.30133	1.44278				1.37148
NAPSB	0.192429	5	55.5556	1.58223	1.35945			NP	1.35962	1.27294			NP	1.6489	DPF3	0.223868	5	45.4545	1.81427	1.40388	1.75279	2.2746			1.09429
LAX1	0.19157	5	45.4545	1.35082	1.82909		1.20018	1.56171	1.37013						CCDC80	0.222147	5	55.5556	2.02535	2.09268		NP		1.15611	1.56934	2.13185	NP
FAM78B	0.191176	5	62.5	1.52993		1.59669	NP	1.14962		1.51687	2.21991	NP	NP		CD83	0.222064	5	45.4545	1.50721	1.79084					1.45199	1.45394			1.89202
TGFBR3	0.190085	5	45.4545	1.6456	1.52679			1.12546	1.73352					1.48936	TSC22D3	0.221388	5	45.4545	1.45963			1.72265	1.14062		1.34389			1.4069
SIT1	0.189366	5	45.4545	1.44158			1.14243	1.63446	1.37979			1.28968			CCDC138	0.219381	5	55.5556	1.33219	1.77827			NP	1.55469	1.23995			NP	1.81642
CDCA7L	0.188953	5	62.5	1.37846	1.49709		1.61146	NP	1.64265	1.46876		NP	NP		TMOD2	0.218585	5	45.4545	1.76846	1.77439			1.09116		1.17862				1.64665
FAM149A	0.188286	5	45.4545	2.09998	2.12826	3.04392		1.07063	1.40139						FBN1	0.214352	5	45.4545	1.40287	1.76952			1.20706		1.15663			1.32559
CYSLTR1	0.186792	5	45.4545	1.40502	1.95709				1.929	1.17358				1.60629	SNAI2	0.21317	5	45.4545	1.73925		1.33432	2.01474	1.26643			1.31787
PTGER4	0.185258	5	45.4545	1.50904	1.9364		1.08372		1.31521				1.54683		PDZRN4	0.211674	5	45.4545	1.72371	2.4911	3.6569		1.19335		1.08316
AQP3	0.184022	5	45.4545	1.33201	1.39252			1.35337	1.57184				1.28196		TBC1D4	0.202864	5	45.4545	1.70503	1.33315			1.18762		1.18609		1.98429
AHR	0.183914	5	45.4545	1.48707	1.33281		1.54644	1.4332		1.38615					VCAN	0.201446	5	45.4545	1.56031	1.71996	2.21893		1.19652		1.20336
RUVBL1	0.183429	5	45.4545	1.48579	1.39978			1.26216					1.29153	1.63913	NOX4	0.201255	5	45.4545	1.82486	1.96978		1.08108	1.46024	1.06496
CCDC68	0.181933	5	45.4545	1.94971	1.7605			1.08769	1.38928				1.11036		SERPINF1	0.201097	5	45.4545	1.31918	1.43633			1.28171					1.37909	1.45281
UST	0.181734	5	45.4545	1.51809	1.46441		2.05301	1.04798	1.4554						PIK3CG	0.20091	5	45.4545	1.89548				1.20198		1.38714	1.43626		1.25485
C3ORF26	0.181174	5	45.4545	1.47983	1.48102				1.44375	1.34011				1.56101	RCAN3	0.198848	5	45.4545	1.53382	1.5283			1.07199		1.24824		2.1343
ABHD14A#ACY1	0.178517	5	62.5	1.73066	1.44021	1.62546		1.25438	NP		NP		1.29298	NP	PRELP	0.197234	5	45.4545	1.91954	1.6261	2.01171		1.14886		1.14535
SRM	0.177513	5	45.4545	1.47021	1.42558			1.35656					1.34167	1.43809	APOC1	0.197194	5	45.4545	1.40354				1.18949	1.75048				1.46445	1.45346
ARHGAP25	0.176622	5	45.4545	1.46171	1.4885	1.73901		1.16289		1.49553					GLI3	0.195841	5	45.4545	1.2991	1.69439				1.37714	1.14386	1.62042
SNHG3	0.174021	5	50	1.35365	1.48121		1.59324	1.0946	NP	1.48065					AMZ2P1	0.194635	5	62.5	1.64979	1.59152		2.20015	NP	1.49213		NP	1.67706	NP
RB1	0.172857	5	45.4545	1.46421			1.15074	1.43573	1.3442			1.24241			FAM129A	0.193321	5	45.4545	1.39277	1.39265			1.28962		1.22356				1.44781
MYO5C	0.172388	5	45.4545	1.46931	1.30981			1.16006	1.52896				1.26532		KIF5C	0.192325	5	45.4545	1.80676				1.06255	1.50052	1.47621				1.32084
TMCC3	0.170574	5	55.5556	1.82452	1.47161		1.61281	NP		1.21029			NP	1.45087	SMAD7	0.191448	5	45.4545	1.44545	1.6526			1.27705	1.34405				1.40324
ZC3H12A	0.169643	5	45.4545	1.44973	1.36907	1.90275		1.26862					1.23059		CD22	0.190097	5	45.4545	1.62394	1.8774			1.24916		1.21615	1.43261
S100A4	0.168555	5	45.4545	1.55441	1.45454			1.26096		1.25581	1.43249				AIM2	0.189805	5	45.4545	1.31041	1.29533			1.30168		1.23571			1.34705
XBP1	0.168017	5	45.4545	1.23558	1.5132	1.21235			1.30139	1.48748					PDZRN3	0.189453	5	45.4545	1.48765				1.15701		1.3481		2.59161	1.28767
SEC11C	0.167686	5	55.5556	1.40765	1.71521	1.53599		NP		1.38754	1.41966		NP		PDGFC	0.187676	5	45.4545	1.44554			1.33487		1.1412		1.88505	1.33889
SIGLEC6	0.166956	5	45.4545	1.2807			1.07111	1.54878	1.28691		3.33475				SDK1	0.18722	5	55.5556	1.67389	1.5639			NP	1.35787	1.21317	1.57828		NP
AFF1	0.164504	5	45.4545	1.41036			1.3016	1.35659	1.2422				1.44394		LGI2	0.185972	5	45.4545	1.61344	1.8801			1.08135	1.61883				1.09338
UNC93B1	0.161652	5	45.4545	1.72637	1.44705	1.76129		1.0976				1.56323			CYP27A1	0.184999	5	45.4545	1.53207				1.2565	2.34844	1.19056			1.38098
HIST1H2BD	0.16013	5	45.4545	1.53258			1.17631		1.21088	1.40454		1.31703			PMP22	0.18476	5	45.4545	1.47964			1.25613	1.7051	1.20725			1.29798
NFATC1	0.158415	5	45.4545	1.41609				1.05713	1.55314	1.14812			1.24834		CXCR7	0.184005	5	45.4545	1.24339	1.62063	1.87782		1.30987		1.22696
LILRA1	0.155785	5	45.4545	1.40723	1.43766		1.92515		1.46041	1.16022					LSAMP	0.18392	5	45.4545	1.54857	2.00218					1.12976	1.9808	3.18478
KIAA0040	0.155403	5	50	1.4786			1.1344		1.14327	NP		1.24589	1.46118		KLRK1	0.183497	5	45.4545	1.54751			1.71854	1.24145					1.27747	1.53433
TCF19	0.154556	5	55.5556	1.35259	1.45252		1.53502	NP		1.19098	1.48892		NP		CALD1	0.182991	5	45.4545	1.16138			1.11558	1.51746	1.13389		1.70613
NLRC5	0.15425	5	55.5556	1.36666	1.32989	1.56247		NP		1.5584			NP	1.56809	RGS9	0.182551	5	45.4545	1.5993	1.77128			1.08898	2.30802	1.12135
HIST2H2AA3#HIST2H2AA4	0.153042	5	62.5	1.51056	1.91335			1.18619	NP	1.14944	NP		1.67032	NP	TRIB2	0.182102	5	45.4545	1.4012	1.4488			1.22965		1.16244		1.94346
ZNF134	0.1526	5	45.4545	1.40636	1.47542			1.13789	1.35053				1.14355		THY1	0.181115	5	45.4545	1.29245	1.35832			1.23751	1.56299	1.18086
RFC4	0.152396	5	45.4545	1.30307	1.29147			1.25434		1.29542			1.38985		STK39	0.180045	5	45.4545	1.58134				1.27777	1.28106				1.3304	1.38251
IQSEC1	0.151726	5	45.4545	1.36968	1.50239			1.099	1.31397	1.31394					GSN	0.179424	5	45.4545	1.32384	1.46784	1.16912		1.83323	1.22014
PITPNM2	0.15144	5	55.5556	1.52372	1.38419			NP	1.56145	1.09716	1.65333		NP		N4BP3	0.179373	5	45.4545	1.29681			1.68501	1.09801			2.32769	2.3881
FABP5	0.15096	5	45.4545	1.24645	1.39182			1.2347		1.36301				1.61848	ADD3	0.178247	5	45.4545	1.30281		1.36757	1.24803		1.21816		1.44279
SH3TC1	0.150924	5	45.4545	1.38009	1.41806			1.42318		1.16808			1.59987		PAPSS2	0.176841	5	45.4545	1.25601			1.05022	1.49664	1.27665			1.26617
DTX3L	0.149974	5	55.5556	1.36866	1.30224			NP	1.47906	1.32062			NP	1.44943	PRICKLE2	0.176366	5	55.5556	1.42074		1.7341		NP	1.36802	1.21733		1.66222	NP
ADAP1	0.14889	5	45.4545	1.39709	1.62281			1.07081		1.33779	1.16239				CD27	0.175271	5	45.4545	1.56963	1.53216		2.03901	1.25461			1.40159
RAB43	0.147771	5	55.5556	1.39431	1.79198			NP	1.51042	1.09245	1.32456		NP		PPP1R1C	0.17526	5	55.5556	1.56959	2.05156		3.17271	NP	1.20852	1.10597			NP
ST6GAL1	0.147388	5	45.4545	1.86194				1.21024	1.34927	1.204			1.5142		EGR1	0.173598	5	45.4545	1.39461	1.61514			1.15581		1.35528			1.26071
PPP1R2	0.14536	5	45.4545	1.24395				1.15211	1.41438	1.1221				1.40059	PLAU	0.171621	5	45.4545	1.40361			1.16904	1.6402			2.36311	1.29043
C6ORF108	0.144924	5	45.4545	1.38725	1.36312			1.1968		1.22598			1.24749		BICD1	0.171019	5	45.4545	1.55256	1.26859			1.0837		1.33754				1.45685
ARHGAP31	0.143433	5	55.5556	1.75803	1.286		1.66208	NP	1.33511	1.15078			NP		DGKD	0.170791	5	45.4545	1.41072	1.56541	2.17326		1.19565		1.4085
GSG2	0.142832	5	55.5556	1.25354	1.44874			NP		1.13443	1.82742	1.68473	NP		FGFR1	0.168552	5	45.4545	1.21984				1.21115	1.54857	1.20677			1.07099
PRDM1	0.141916	5	45.4545	1.20364			1.08385		1.24805	1.69552	1.97003				USP34	0.168422	5	45.4545	1.30497	1.44781			1.19875	1.27049	1.19794
NMI	0.140283	5	45.4545	1.46104	1.33642		1.4257	1.21903		1.45051					CEBPA	0.166782	5	45.4545	1.22856	1.28332	1.12997			1.32584	1.46168
LOC642869#SET	0.138709	5	62.5	1.35221	1.23955			1.33026	NP	1.27029	NP		1.47656	NP	LOC729604	0.166309	5	83.3333	1.41028	1.5471	1.53449	1.72205	NP	NP	1.23829	NP		NP	NP
MTHFD2	0.136678	5	45.4545	1.28923	1.35484		1.55771			1.21418		1.69823			RNGTT	0.165606	5	45.4545	1.33518	1.40651		1.60168	1.18997		1.25191
FSD1L	0.13611	5	55.5556	1.37149	1.51456		1.49554	NP		1.12485			NP	1.33836	MFGE8	0.162799	5	45.4545	1.22254	1.73763	1.30584	1.15733		1.15188
AGTPBP1	0.133955	5	45.4545	1.18747		1.47552	1.20984	1.33771	1.29329						ARHGEF37	0.161714	5	55.5556	1.34938	1.40896	1.52175		NP		1.33314	3.19646		NP
MYO7A	0.133194	5	45.4545	1.71296	1.91631			1.06398	1.81922	1.15461					TERF2	0.161657	5	45.4545	1.25442		1.26384		1.44682	1.15252	1.33752
RC3H1	0.133178	5	55.5556	1.35852	1.44775		1.7879	NP	1.18452	1.23211			NP		ZFHX3	0.160266	5	45.4545	1.52807				1.08054		1.12777	1.77986			1.32325
MYO3A	0.130995	5	45.4545	1.49215	1.6643			1.0401	1.62451	1.10963					DNMT1	0.159575	5	45.4545	1.50752	1.49731			1.2935	1.28499	1.24609
OGT	0.130864	5	45.4545	1.45048				1.17973	1.3753	1.14485			1.24373		LIMS1	0.158066	5	45.4545	1.33243			1.2058		1.1026			1.25014	1.32597
JDP2	0.130268	5	55.5556	1.47423	1.36386			NP	1.28451	1.1843	1.43699		NP		FAM3C	0.157946	5	45.4545	1.33099	1.46935			1.21524		1.08451			1.3211
UBL7	0.127454	5	55.5556	1.54247	1.46593			NP	1.25109	1.2233			NP	1.4033	FAM59A	0.157724	5	45.4545	1.37185	1.51264	1.88216	1.81728	1.1066
LYAR	0.127284	5	55.5556	1.20699	1.42762		1.50533	NP		1.1687			NP	1.43873	LHFP	0.157174	5	45.4545	1.28896	1.25285	1.44096		1.25389		1.21364
HLF	0.125507	5	45.4545	2.40374	1.90872			1.1539		1.20171	2.49298				DPYSL2	0.155889	5	45.4545	1.37764	1.26649			1.21216	1.43756	1.24794
TMA16	0.125237	5	45.4545	1.36435			1.19729	1.29248	1.17237				1.33103		LOC100509550	0.155017	5	83.3333	1.40771	1.50194	1.75361	1.72432	NP	NP	1.16917	NP		NP	NP
BID	0.124434	5	45.4545	1.33751	1.19614	1.53382		1.13707		1.25232					UBR3	0.154773	5	55.5556	1.37034	1.31822		1.46612	NP		1.18837		3.99852	NP
UAP1	0.123144	5	45.4545	1.32168	1.34565			1.19917		1.16053			1.28493		PTTG1	0.153519	5	45.4545	1.48782	1.31363			1.30607					1.18765	1.31808
POLR2I	0.122246	5	45.4545	1.3323	1.31099			1.20296		1.18712			1.26628		ZNF521	0.152519	5	55.5556	1.38477	1.45451	1.93124		NP		1.13226		2.4445	NP
PCBP4	0.12212	5	45.4545	1.4992	1.34306			1.06713			1.46467		1.17356		SMAP1	0.150644	5	45.4545	1.31376			1.20434		1.19869	1.60193		1.21186
RPN1	0.121992	5	45.4545	1.22892	1.25553	1.22904			1.225	1.39234					TOB2	0.14985	5	45.4545	1.62419	1.37053			1.15373		1.28082			1.17502
NUDT4#NUDT4P1	0.120725	5	62.5	1.26093	1.4138	1.55356		1.12347	NP	1.21001	NP			NP	TMED8	0.148028	5	55.5556	1.35307	1.47464		1.80789	NP		1.17486		1.50939	NP
IFRD2	0.120662	5	45.4545	1.49883	1.44379			1.19076					1.17281	1.31629	SMYD3	0.14763	5	50	1.31928	1.37404		1.53639	1.22307		NP			1.22568
STT3A	0.120388	5	45.4545	1.33868		1.80117	1.18525		1.23725			1.21404			WLS	0.146526	5	45.4545	1.53848				1.16125	1.39441	1.13268			1.26739
TXNL4A	0.119492	5	45.4545	1.21633			1.04964	1.32082	1.24584			1.18479			MTCP1NB	0.14621	5	55.5556	1.45657	1.31062			1.28787	NP		NP	1.58262	1.20768
CRTC3	0.119016	5	50	1.32466	1.32633	1.51043	1.41391			1.25805	NP				KDM3A	0.1454	5	45.4545	1.36546			1.16777	1.26818				1.31536	1.36585
ZEB2	0.118361	5	45.4545	1.41058	1.54189		1.44739	1.1716		1.20258					MYLIP	0.144931	5	45.4545	1.52086	1.28162		1.52437	1.11629		1.20885
DSTN	0.114946	5	45.4545	1.31668	1.325			1.17888		1.21907			1.39072		TMEM47	0.144235	5	45.4545	1.46004			1.12252		1.13635		1.9342	1.16828
SECTM1	0.114791	5	45.4545	1.44121	1.32462			1.15063		1.17449	1.62347				BMP2K	0.143194	5	45.4545	1.18583			1.13305	1.36486	1.17313			1.15697
WSB2	0.114662	5	45.4545	1.23206	1.19993		1.59032	1.15315		1.22731					OFD1	0.143084	5	45.4545	1.33715	1.32271					1.17298	1.43549	1.65144
SLC12A6	0.114518	5	45.4545	1.22661			1.65452		1.39874	1.12476			1.11473		CLEC11A	0.142858	5	45.4545	1.57767				1.06197		1.12856		2.37565	1.10658
ALG2	0.113741	5	55.5556	1.22693	1.32554			NP	1.26569	1.30259			NP	1.3612	OSBPL8	0.140358	5	45.4545	1.26727	1.24859			1.20103		1.15896		1.43906
NXPE3	0.113099	5	45.4545	1.32893	1.3871			1.16918	1.33486	1.14628					PTS	0.137861	5	45.4545	1.47202	1.33195			1.18548		1.13718				1.39676
CDC6	0.112886	5	45.4545	1.29722	1.35267			1.18768		1.11855			1.2281		CD1E	0.137218	5	45.4545	1.41804	1.43879			1.15301		1.07948				1.41867
MAP4K5	0.112083	5	45.4545	1.30839	1.23273		1.55073	1.14716		1.21576					KATNAL1	0.136852	5	55.5556	1.6062	1.19854		1.35369	NP		1.12131		1.77338	NP
CTDP1	0.111095	5	45.4545	1.34963	1.39318			1.1218	1.1422				1.18113		JAKMIP2	0.136316	5	45.4545	1.41997			2.17702	1.05476	1.39088	1.07904
TRNT1	0.111043	5	55.5556	1.39506	1.27236			NP	1.3725	1.23789		1.30702	NP		NCKAP1	0.134453	5	45.4545	1.40607				1.18337		1.14801		2.524	1.09075
BEND5	0.11067	5	45.4545	1.74962		1.65918	1.15361		1.11384				1.36988		ITGAX	0.134182	5	45.4545	1.38746				1.17511	1.90684	1.25068			1.1961
NIT2	0.110391	5	50	1.32761	1.31367			1.22311		1.20793		NP		1.26401	CEP135	0.134005	5	45.4545	1.41321				1.17919	1.33587	1.09975			1.11223
TMOD3	0.110223	5	45.4545	1.19915	1.31325	1.46206		1.15068		1.23571					PDE8B	0.133608	5	45.4545	1.42627	1.91014			1.15784	1.48177	1.12251
SNRPD1	0.110131	5	45.4545	1.24469			1.15454		1.20281	1.47737		1.21364			PSIP1	0.1331	5	45.4545	1.19667			1.11144		1.11895		1.55697		1.31711
SPTBN2	0.11007	5	45.4545	2.04342				1.05253	1.25936		1.68948		1.08364		SDCCAG8	0.132602	5	55.5556	1.18028	1.31116			NP	1.39378	1.15538		1.58143	NP
APITD1	0.109645	5	50	1.30272	1.41771			1.19352	NP	1.21204			1.15803		FLRT2	0.131973	5	45.4545	1.38567	1.37105			1.20789		1.16523			1.1178
NFKBIE	0.109118	5	45.4545	1.2434	1.38653			1.29064	1.25772					1.30123	KLHL24	0.131905	5	50	1.50798	1.3877		1.16456		1.15469	NP			1.28748
UBE2L6	0.108902	5	45.4545	1.40959	1.29936		1.41666	1.20679		1.21724					MPDZ	0.131452	5	45.4545	1.53777	1.41188			1.14322		1.08555				1.34789
S1PR4	0.108461	5	45.4545	1.39683	1.42439			1.11477	1.23025				1.17764		SREBF2	0.131354	5	45.4545	1.23522	1.29086			1.16988	1.3994	1.29796
SMARCA1	0.108348	5	45.4545	1.53352			1.62362	1.11912		1.10906			1.20038		PARVA	0.131234	5	45.4545	1.41991			1.11835		1.10567		2.54049	1.06971
MORC3	0.10821	5	45.4545	1.32697	1.30827	1.43677		1.11218		1.33051					GFPT2	0.131163	5	45.4545	1.24819				1.17572	1.92996	1.19158			1.18889
TFDP2	0.107511	5	45.4545	1.47488	1.42416		1.41951	1.10348					1.18745		CTBP2	0.131103	5	45.4545	1.2209			1.16766	1.15268	1.17129			1.19823
CNDP2	0.105591	5	45.4545	1.29334	1.32118			1.23258	1.22857	1.19728					FBXO11	0.131076	5	45.4545	1.23075	1.2578			1.1756		1.22413			1.16423
FLVCR2	0.104715	5	45.4545	1.29132	1.33687			1.10358		1.14105	1.45267				GLIS2	0.129395	5	55.5556	1.62298	1.38099	2.06754		NP	1.23084	1.15521			NP
MCCC2	0.104577	5	45.4545	1.39024	1.43038	1.16709		1.21371			1.14437				EML1	0.128748	5	45.4545	1.47116	1.91528		1.08871	1.25213				1.10417
SSR3	0.104329	5	45.4545	1.45541	1.29873			1.11588		1.14126	1.44674				MAP4K3	0.128743	5	45.4545	1.2963	1.50685		1.16976		1.18549			1.18746
EMILIN2	0.102959	5	45.4545	1.32058	1.29538					1.15218		1.74635		1.30334	TTC13	0.128025	5	45.4545	1.39666	1.39924		1.44583	1.12413	1.28563
DLAT	0.102633	5	45.4545	1.21613	1.48132		1.16086		1.19343			1.20449			GAL3ST4	0.127536	5	45.4545	1.38826			1.7085	1.08043		1.43352			1.12345
GPD1L	0.102486	5	45.4545	1.40033	1.22425			1.12311	1.31355				1.16976		LPXN	0.126217	5	45.4545	1.14323			1.32068	1.17396		1.15113			1.21281
RWDD2A	0.101835	5	45.4545	1.36983	1.29263	1.42413		1.09701	1.40324						USP30	0.126193	5	55.5556	1.37155	1.29807		1.67115	NP	1.28706			1.53153	NP
LARP1B	0.101804	5	55.5556	1.34321	1.23339		1.38158	NP	1.34587	1.16664			NP		ZNF185	0.125079	5	50	1.33409		1.85823	1.16693		1.13386	NP			1.4281
LIG3	0.101626	5	45.4545	1.34846		1.62717		1.06107	1.24491				1.08444		CLCF1	0.124816	5	45.4545	1.31624	1.45413				1.15738	1.14933	1.82237
ZNF227	0.101201	5	45.4545	1.22386	1.32607			1.16336		1.17179	1.33279				SPECC1L	0.124561	5	45.4545	1.37768	1.41009	1.35831		1.17108			1.24059
MGAT4B	0.100995	5	45.4545	1.33335		1.12639		1.30637			1.169	1.35098			CPQ	0.123201	5	45.4545	1.33284			1.57107	1.13908	1.36826				1.19694
NT5C	0.100898	5	45.4545	1.38409		1.43243		1.11934				1.68094	1.15092		VASH1	0.123045	5	45.4545	1.1014	1.3045	1.14706	1.58515		1.0721
MPST	0.100657	5	45.4545	1.24064	1.34699			1.09739					1.16736	1.55276	C21ORF33	0.123003	5	45.4545	1.19242		1.58832	1.14187				1.51523	1.17839
GK5	0.100656	5	55.5556	1.26738	1.49704	1.52402	NP	1.24327	1.11154			NP			PIK3IP1	0.120943	5	45.4545	1.21345		1.82068	1.15368			1.46651		1.17516
SUCLG2	0.100136	5	45.4545	1.23275	1.18879			1.19415		1.16787		1.37515			TBX3	0.11927	5	45.4545	2.17679		1.10724	1.2107	1.14513			1.1302
NUP210	0.100132	5	45.4545	1.21561				1.13481	1.31212	1.11793			1.23559		ALPK1	0.118849	5	45.4545	1.26981	1.32774				1.29348	1.11825	1.56894
CANX	0.0994515	5	45.4545	1.32963	1.25772			1.15944		1.16022		1.54051			ANKH	0.118523	5	45.4545	1.33939	1.33373			1.04797	1.23814	1.14757
AMD1	0.0975348	5	45.4545	1.26053	1.29058	1.37822		1.15827		1.15332					FBXO30	0.118518	5	55.5556	1.22677	1.20713	1.36031	1.41888	NP				1.49443	NP
EXOSC8	0.0973471	5	45.4545	1.28173	1.37219		1.22313		1.25172				1.28768		TRIM16	0.117798	5	45.4545	1.2277	1.36219			1.09397	1.41891	1.19569
SMARCAL1	0.0972765	5	45.4545	1.27432	1.44471			1.09197		1.15408				2.03971	RANBP2	0.117681	5	45.4545	1.15381	1.30018			1.12529		1.23849			1.19792
OSBPL11	0.0972703	5	45.4545	1.35413	1.26764	1.36801		1.13355		1.20709					PTAFR	0.115137	5	45.4545	1.34469				1.12504	1.27858	1.22373			1.14718
SPCS1	0.0965949	5	45.4545	1.27277	1.21631	1.28958		1.19115		1.21377					SH3BGRL	0.112918	5	45.4545	1.33592	1.1303				1.38081	1.20652	1.28298
ASRGL1	0.0953038	5	45.4545	1.71417	1.46415			1.12279	1.23421	1.15225					NFU1	0.112713	5	45.4545	1.16412			1.42676	1.14925	1.17889				1.1721
VPS4B	0.0951297	5	45.4545	1.26945	1.21346			1.17146	1.20257				1.18273		KLC1	0.112682	5	45.4545	1.39196	1.32822		1.25851	1.09424		1.10275
HSPA9	0.094122	5	45.4545	1.30444	1.135		1.23943		1.86975		1.24481				ENPP1	0.112549	5	45.4545	1.42863	1.52616			1.07085		1.07276		2.21265
RP9P	0.0940353	5	62.5	1.21971	1.28006			NP	1.2556	1.09675	NP	1.51952	NP		HOXA3	0.112485	5	45.4545	1.28248	1.2852				1.20178	1.2988		2.20796
MAPKAPK3	0.0935755	5	45.4545	1.4817	1.28657			1.10789		1.1878			1.14391		TXNDC16	0.111858	5	55.5556	1.30042	1.25022		1.63594	NP		1.19217		1.45914	NP
RBBP8	0.093304	5	50	1.25059	1.27199			1.24851		1.16006		NP	1.30178		BIRC2	0.111607	5	45.4545	1.29967	1.25859			1.14769					1.18985	1.28858
DUSP3	0.0923944	5	45.4545	1.4187	1.37342			1.07206		1.1171		1.78812			FAM171A1	0.111249	5	45.4545	1.48597	1.33899			1.22723		1.07788			1.13415
BCAT2	0.0922105	5	45.4545	1.28779			1.15092	1.20407			1.48161		1.41771		SDC2	0.111022	5	45.4545	1.29376			1.0715		1.11521		1.74064		1.23276
NUDT16	0.0916975	5	55.5556	1.37026	1.27088		1.58321	NP	1.1496	1.1331			NP		RAMP1	0.109866	5	45.4545	1.33413		1.7196	1.08458		1.10815	2.57479
FBXW7	0.0916109	5	45.4545	1.20214	1.22098				1.33573	1.16642	1.27456				MGST2	0.109162	5	45.4545	1.27556				1.16026	1.19527	1.22791			1.11062
PSMB10	0.0903887	5	45.4545	1.25877	1.25406			1.20199				1.37173		1.33466	MCC	0.108645	5	45.4545	1.30101	1.37198			1.05036	1.19426	1.13451
NDUFB4	0.0902757	5	45.4545	1.22523	1.15362			1.14826		1.25453			1.23376		BNC2	0.105532	5	45.4545	1.23681	1.40075			1.0695		1.09579		2.34427
NUBPL	0.0901461	5	50	1.25823	1.28028			1.13571	1.32551	NP			1.13682		GTF2IRD1	0.103681	5	45.4545	1.30564	1.35158		1.69593	1.12044		1.10725
TBCCD1	0.0888464	5	50	1.25264	1.18585			1.14629			1.53766	NP	1.15974		LPAR2	0.103025	5	45.4545	1.34963	1.45842			1.06114	1.18334		1.21098
WDR12	0.0880575	5	45.4545	1.25355	1.32273		1.35198	1.16886		1.12717					SLK	0.102795	5	45.4545	1.21526	1.14816			1.13527		1.12665		1.48608
NARS	0.088026	5	45.4545	1.25348	1.15485			1.19408		1.15867			1.19348		USP11	0.102353	5	45.4545	1.26437	1.21698	1.3044		1.17009			1.40942
ZNF24	0.0878083	5	45.4545	1.30661	1.35466			1.08829		1.12974			1.17795		KIF3A	0.101556	5	45.4545	1.4339	1.24464			1.08877	1.33761			1.40924
ACAD8	0.0876524	5	45.4545	1.27421	1.2585	1.38661		1.15282	1.19445						CTNND1	0.101227	5	45.4545	1.2645				1.08497	1.43285	1.13869			1.14464
PRMT5	0.0873943	5	45.4545	1.24624	1.19336			1.1479		1.11832			1.15791		SULT1A3#SULT1A4	0.100678	5	62.5	1.20776	1.34461		1.47525	1.11167	NP		NP		1.1489	NP
RIMS3	0.0863818	5	45.4545	1.3564	1.40058			1.14292		1.13831			1.1151		TPST2	0.100273	5	45.4545	1.38358	1.18923		1.33868	1.08857					1.16231
ZNF22	0.086167	5	45.4545	1.39325	1.23139			1.11605		1.23273			1.16156		SLC24A3	0.0991933	5	45.4545	1.29409	1.51595	1.90395		1.09988					1.09908
MCM5	0.0858903	5	45.4545	1.25193	1.23353					1.11001			1.31537	1.63996	KAL1	0.0991796	5	45.4545	1.29061				1.1077	1.45874				1.11797	1.30532
GANC	0.0855516	5	62.5	1.26143	1.40483	1.27375		NP	NP	1.07879		1.5223	NP		R3HDM2	0.098985	5	45.4545	1.33048	1.22026			1.12995		1.22162			1.14103
IFNAR2	0.0851978	5	45.4545	1.24366	1.2393	1.39988		1.08754		1.20284					CSNK1G2	0.0988894	5	45.4545	1.32509	1.34073			1.07327	1.1553	1.16352
ATP13A1	0.0849402	5	45.4545	1.13013				1.14045	1.21685	1.23166			1.17748		SEMA5A	0.0968507	5	45.4545	1.26553	1.39099			1.11142	1.51445	1.08233
JARID2	0.0843944	5	45.4545	1.5918	1.25919			1.07942	1.35244	1.16933					CAMKK2	0.0956101	5	45.4545	1.23824			1.10216	1.36827	1.1125			1.1374
FOXN2	0.0840757	5	45.4545	1.31563	1.25259	1.38881			1.21794	1.12312					ARL14	0.0942174	5	45.4545	2.13351			3.2	1.09535		1.10307			1.13398
NAA35	0.083359	5	45.4545	1.33171	1.35511			1.10718				1.32447	1.15065		CCDC115	0.0936984	5	55.5556	1.3069	1.18536		1.29098	NP	1.16545	1.15161			NP
CDC123	0.0830959	5	45.4545	1.25054	1.22983			1.13844		1.22638		1.30691			TOMM20	0.0925568	5	45.4545	1.15947	1.17905		1.42863	1.12102					1.23451
EXOSC5	0.0825366	5	45.4545	1.26729	1.32554			1.12179	1.21287				1.13471		TRIM38	0.0914343	5	45.4545	1.30806	1.1517			1.08283	1.25069				1.19073
USP13	0.0820341	5	45.4545	1.18085		1.56836	1.13699		1.13454			1.1915			STK38	0.0904028	5	45.4545	1.20393	1.26771			1.08643	1.31788	1.14093
B4GALT4	0.080548	5	45.4545	1.371			1.46339	1.06873	1.28357				1.07941		LOC728855	0.0895642	5	50	1.21578			1.08444	1.1576		NP	1.42161	1.14317
GNL2	0.0799446	5	45.4545	1.19687	1.21217		1.51826	1.13415		1.31662					GABARAPL2	0.0850229	5	50	1.14308	1.16187	NP	1.37972	1.11064		1.19059
MAPK6	0.0790362	5	45.4545	1.23185	1.26641	1.41756		1.13292		1.1409					SRP9	0.0689031	5	45.4545	1.13326	1.1373		1.3104	1.08876					1.17329
HSPH1	0.0788903	5	45.4545	1.29597	1.19838			1.1209		1.16605			1.30025		LOC100510485	0.548972	4	66.6667	3.09185	3.88962		5.40847	NP	NP	1.98719	NP		NP	NP
EIF2B5	0.0786283	5	45.4545	1.28645				1.13237	1.21061	1.11219			1.13813		RGS13	0.474265	4	36.3636	2.21287					2.57412	1.42643		4.96311
GCN1L1	0.0758806	5	45.4545	1.17138	1.13173			1.11521		1.16104			1.15158		CR2	0.432945	4	36.3636	3.04542	1.71408			1.76687		1.15876
USO1	0.0757228	5	45.4545	1.55419	1.20218	1.37489		1.1247		1.14313					COMP	0.392741	4	36.3636	2.23643	3.45563	5.22462				1.09425
ARMC8	0.075183	5	45.4545	1.21241			1.05756	1.29107	1.11392		1.47848				NLRP11	0.377548	4	50	2.4512	2.90586		5.90876	NP			1.99565		NP	NP
GLUD2	0.0751799	5	45.4545	1.31386		1.16045		1.15988	1.32037		1.08991				TDRD6	0.36832	4	44.4444	2.43159		2.90252		NP		1.17513		3.74888	NP
UBXN7	0.0749528	5	50	1.2057			1.38879	1.09497	1.27445		NP		1.20187		ACY3	0.356943	4	44.4444	2.43586			NP		1.32792	2.62193	3.54425	NP
MAP3K14	0.0748608	5	45.4545	1.28391	1.38593		1.12728		1.10266			1.11149			DNER	0.332776	4	44.4444	1.97419	3.36827			NP		1.28053			NP	2.05777
TMED3	0.0744553	5	45.4545	1.23307	1.25521			1.11023	1.13717				1.1335		LOC150568	0.329619	4	57.1429	2.52547	2.19188		3.83263	NP	NP	1.14664	NP		NP
SLC35F2	0.0737048	5	45.4545	1.2219	1.17392		1.40869	1.06631		1.22378					LOC100129447	0.301087	4	66.6667	2.41633	2.07888		1.90677	NP	NP		NP	2.98016	NP	NP
BAG1	0.0736876	5	45.4545	1.22829	1.19509			1.1142	1.27629	1.15253					LOC401097	0.294062	4	50	2.1303	2.21257			NP		1.15669	NP	2.70066	NP
NPM1	0.0735328	5	45.4545	1.15855	1.204			1.13109		1.15715		1.43567			LOC727869	0.291781	4	57.1429	1.81942	2.15521	2.12827		NP	NP	1.44331	NP		NP
NUFIP1	0.0735319	5	45.4545	1.22161			1.10116	1.24764	1.15988			1.12513			ITGB2	0.28738	4	36.3636	1.42717			1.49758	1.49856				1.75557
SET	0.0734171	5	45.4545	1.14824	1.15713		1.30123	1.11928		1.11562					CAMP	0.284615	4	36.3636	2.26004	1.93839					1.1094	2.00778
C5ORF22	0.0733658	5	45.4545	1.31725	1.22504					1.10606	1.49104	1.34284			FBLN2	0.283517	4	36.3636	3.22558		2.98795				1.14498			1.21421
FUZ	0.0728511	5	45.4545	1.30474	1.30964			1.09188	1.13307				1.13146		DPCR1	0.268446	4	44.4444	2.30171	2.17143		NP		1.13559			NP	1.62082
NRBF2	0.0722548	5	50	1.23222	1.28656	1.42406		1.1155		1.12017	NP				LOC100506621	0.267899	4	66.6667	1.91744	2.09976	2.89892		NP	NP	1.25219	NP		NP	NP
TFG	0.0719987	5	45.4545	1.25103			1.49873	1.11888		1.1189			1.10166		FAM70A	0.264641	4	36.3636	2.28494	1.40019		1.20005			1.40829
PSMD8	0.0712627	5	50	1.20032	1.22019			1.09658		1.21339		NP	1.18778		LOC100506457	0.261607	4	66.6667	1.49468	2.07477			NP	NP	1.31425	NP	3.4489	NP	NP
PTRH2	0.0710923	5	45.4545	1.21622	1.30392	1.34619		1.0983		1.26341					LOC100508909	0.261178	4	66.6667	1.8712	2.03694		2.54823	NP	NP	1.3233	NP		NP	NP
TUSC2	0.0708054	5	45.4545	1.27302	1.2421			1.07783	1.19805				1.1254		IL22RA2	0.259608	4	44.4444	3.186	1.82935			NP	1.60368	1.13893			NP
PDIA6	0.0703232	5	45.4545	1.18608	1.15739		1.40772	1.09881		1.174					LOC100505501	0.257595	4	66.6667	1.90925	1.71511		2.15388	NP	NP	1.39022	NP		NP	NP
LINS	0.0698441	5	45.4545	1.25051	1.25272			1.05911		1.11927	1.31775				MGC2848	0.254843	4	66.6667	1.48702	2.39836		2.55302	NP	NP	1.09599	NP		NP	NP
SERBP1	0.0698433	5	50	1.16968	1.19044			1.08096		1.15127	NP			1.2144	HOXA7	0.253562	4	36.3636	1.40715				1.36948	1.32676		3.04061
SARS2	0.0693859	5	45.4545	1.22931			1.09579	1.17132	1.22932			1.12706			KIAA1377	0.247322	4	44.4444	2.09401		NP	1.40544	1.16594		2.30582	NP
GMPPA	0.0688639	5	45.4545	1.3098		1.43662		1.10498		1.14944			1.11224		RAB13	0.246911	4	36.3636	1.40607				1.316	1.55794				1.44198
ALDH18A1	0.0675145	5	45.4545	1.24296	1.18655			1.08968		1.14722				1.34006	RGS8	0.239549	4	44.4444	2.0414	1.77785		1.85365	NP		1.33604			NP
PRPF4	0.0669405	5	45.4545	1.22465	1.21028			1.07497		1.11855			1.15012		TIMP3	0.2389	4	36.3636	1.77655	2.11377		1.14129		1.36126
RYK	0.0665923	5	45.4545	1.31262	1.27508			1.08263			1.33694		1.12353		PPAP2B	0.235044	4	36.3636	1.28251	1.48254	1.1546			1.39765
NRAS	0.0663358	5	45.4545	1.15816	1.12827			1.14086		1.14529	1.26612				PBX4	0.234656	4	44.4444	1.90182	1.77841			NP	1.54881	1.22177			NP
ACOX3	0.0663131	5	45.4545	1.22778	1.26195			1.0771	1.13612	1.25315					ZCCHC7	0.234605	4	44.4444	1.99226		NP		1.66376		1.99011	NP	1.42945
RRP12	0.0653545	5	45.4545	1.06877	1.25842	1.12805		1.64169	1.1251						ITGBL1	0.233665	4	36.3636	1.59191	2.65232	3.08481				1.17964
PSMD2	0.0651328	5	45.4545	1.20337	1.13585		1.33401	1.12188					1.25828		PCED1B	0.227571	4	44.4444	1.97146	1.65177		2.46624	NP		1.18598			NP
PCNX	0.065043	5	45.4545	1.19119	1.19148		1.42279	1.11267		1.11505					AEBP1	0.227532	4	36.3636	1.90279	2.0923		1.19425		1.2637
ZNF419	0.064925	5	45.4545	1.28922	1.20568			1.10351				1.50672	1.07567		KANK1#LOC100505905	0.227073	4	66.6667	1.55892	1.82325		1.92555	NP	NP	1.33507	NP		NP	NP
PIK3CB	0.0639882	5	45.4545	1.2039	1.20356	1.33363		1.09147		1.21024					TSC22D1	0.226639	4	36.3636	1.3705		1.1914		1.95139	1.66989
MRPS18A	0.0637347	5	45.4545	1.16277	1.2641			1.07287		1.14103				1.29989	CASC1	0.225897	4	36.3636	1.6062	2.34398					1.26465		2.25888
EAF1	0.0629433	5	55.5556	1.17695	1.27923	1.30708		NP	1.18083	1.17581			NP		SGK223	0.225411	4	57.1429	1.58818	1.52449		2.19955	NP		1.36109	NP		NP	NP
C14ORF1	0.0625119	5	45.4545	1.44048	1.38598			1.07851		1.12636			1.19778		ITGAM	0.221259	4	36.3636	1.35063	1.6823	1.24843			1.16271
KDM2A	0.0624492	5	50	1.16806				1.0912	1.17061	1.16837	NP		1.12571		GSTP1	0.216306	4	36.3636	1.39586		1.95693	1.28284						1.52396
GSS	0.0619728	5	45.4545	1.20268	1.27707	1.51213		1.09622					1.09549		TNKS	0.215362	4	36.3636	1.31202		1.19226		1.56618		1.46086
SMARCA5	0.0614051	5	45.4545	1.19771			1.10872	1.15981	1.2861		1.27902				COL12A1	0.214364	4	44.4444	1.5934	2.31452		NP	1.85174	1.16919			NP
SEC24C	0.0613904	5	45.4545	1.20942		1.31376		1.10926	1.17743				1.19673		ADARB1	0.213548	4	36.3636	1.33559	1.71341	1.11717	1.54813
APH1B	0.0611227	5	45.4545	1.18691	1.19004	1.38766		1.06839				1.42671			OLR1	0.212492	4	36.3636	1.73471		2.37489	1.14327		1.271
AGFG2	0.0603307	5	45.4545	1.4722	1.04162	1.16666	1.12836				1.28242				TUSC1	0.212106	4	44.4444	1.32035	1.5562	1.94215		NP		1.42976			NP
RRAGC	0.0589271	5	45.4545	1.4673	1.30111	1.28571		1.1223		1.10926					MYRIP	0.211501	4	36.3636	1.5178		2.00857		1.25703		1.30344
TSR1	0.057214	5	45.4545	1.1824		1.29407	1.1072		1.10802	1.33353					ASAP1-IT1	0.207673	4	44.4444	1.87404	1.81516		1.06329	NP	1.2301	NP
EDEM2	0.0567633	5	45.4545	1.18726	1.44082		1.06323		1.1462				1.24976		LOC100132247#LOC348162#LOC613037#LOC728888#LOC729978#NPIPL2#NPIPL3	0.207365	4	50	1.72768	1.89038			1.05769	NP	1.25286	NP			NP
CRYBA4	0.0539841	5	50	1.82937	3.38151	NP		1.08577	1.14881	1.12522					SULT1C2	0.205949	4	36.3636	1.19971	2.11656	1.27094			1.1959
EXOSC7	0.0519786	5	45.4545	1.17574	1.20792			1.05709		1.1218			1.09		AKAP2#PALM2-AKAP2	0.20302	4	50	1.29542			1.2868	NP	1.22749	NP		1.30895	NP
DTX3	0.0514829	5	45.4545	1.36269				1.06999	1.17657	1.18768			1.09303		BIRC3	0.202726	4	36.3636	1.60633	1.31785			1.32098	1.43539
ANAPC1	0.0497712	5	45.4545	1.13731			1.08147		1.17725			1.10844	1.24657		DNAJC5B	0.201716	4	44.4444	1.90146	1.49637			NP	2.35053	1.15465			NP
EMC1	0.0490174	5	45.4545	1.2346			1.3555	1.04906		1.12859		1.38151			LAMA4	0.200891	4	36.3636	1.20702	1.68426	1.32053			1.07199
ACAA1	0.0487001	5	45.4545	1.13127	1.11874	1.31569		1.09638		1.29792					LOC645895#MYBL1	0.198881	4	66.6667	1.47779	1.61518			NP	NP	1.27516	NP	2.06763	NP	NP
SNRPD2	0.0465464	5	45.4545	1.14353	1.1646			1.14411		1.34564	1.16737				FAM171B	0.197647	4	44.4444	1.68234		NP	1.38121	1.16218			NP	1.61495
ELL	0.0448084	5	45.4545	1.22429	1.38641			1.06774	1.14532				1.06617		RIN2	0.197	4	36.3636	1.21412	1.41995	1.22601			1.3257
EXOC2	0.0424028	5	45.4545	1.15648	1.1546		1.28237	1.06901		1.1718					SLC15A2	0.196912	4	36.3636	1.3222					1.12505	2.13733	1.94479
ARIH2	0.042386	5	45.4545	1.16694	1.15549			1.05083		1.09961			1.11945		RGS7	0.196655	4	36.3636	1.5972		3.34761		1.43604	1.11477
NR1I2	0.0360129	5	45.4545	1.7078	1.3703			1.04845	1.10588	1.09664					CACNB4	0.196391	4	36.3636	1.67417					1.09815	1.67778			1.50433
LOC100287428	0.5753	4	66.6667	3.44933	2.75751		3.0785	NP	NP	1.24408	NP		NP	NP	SERINC2	0.19605	4	44.4444	1.76952				NP	1.32069	1.12014	2.2076		NP
NLRP7	0.436669	4	50	3.25836	2.66544			NP		1.61667		NP	NP	2.03983	LOC344595	0.19441	4	57.1429	1.52861	1.61756			NP	NP	1.25759	NP	1.83436	NP
LOC728175	0.435371	4	57.1429	2.47948	2.26845			NP	2.23202	1.09808	NP		NP	NP	RAB11FIP4	0.191288	4	36.3636	1.40426	1.6519					1.09974		3.17752
C1QB	0.401942	4	36.3636	2.30893	2.28046			1.6654		1.847					USP53	0.190065	4	36.3636	1.54982	1.5807					1.17552		1.9503
AFF3#MLL	0.379858	4	66.6667	1.68017	2.41356		2.79655	NP	NP	1.66296	NP		NP	NP	TMEM45A	0.188609	4	36.3636	1.25554	1.3704	1.14303			1.30399
LOC100287482	0.370331	4	66.6667	2.09026	2.93301		2.06849	NP	NP	1.29483	NP		NP	NP	LRRC32	0.187295	4	36.3636	1.86401	1.42082			1.25207			1.48272
FCGR3A#FCGR3B	0.35794	4	50	2.55818	2.43428			1.37701	NP	1.55173	NP			NP	PIP4K2A	0.18614	4	36.3636	1.54375			1.10226		1.23067			1.15969
GTSF1L	0.34255	4	44.4444	1.29558	1.54606			NP	2.11161			3.96723	NP		ACTN2	0.185844	4	36.3636	1.69174	1.62848		1.63468			1.11043
TPM2	0.318023	4	36.3636	1.87098				1.26543	1.7326	1.61982					GCNT2	0.184714	4	36.3636	1.41695				1.07832		1.22872				1.53461
POTEM	0.317313	4	50	1.92774	1.78113		2.34948	NP		1.61183	NP		NP		CRIP1	0.18401	4	36.3636	1.45479			2.28658	1.31568	1.26446
CCL8	0.315211	4	36.3636	1.8798	1.93253			1.36639		1.65867					TEAD1	0.183933	4	36.3636	1.33316					1.10124		2.04043		1.37606
NAPSA	0.304574	4	44.4444	1.94082	2.30031			NP	1.57939	1.25338			NP		RYR2	0.182721	4	36.3636	2.07448		1.93069	1.13456		1.16802
C1QA	0.301823	4	36.3636	1.98785	1.86631			1.48828		1.2872					GLT8D2	0.181186	4	36.3636	1.74857			1.07903	1.70545	1.18129
KLHL23	0.29835	4	36.3636	2.02149	2.11091			1.2285		1.1429					TOB1	0.181055	4	36.3636	1.18739			1.32968					1.45472	1.26631
GPT2	0.28928	4	44.4444	1.65665	2.13246		NP		1.24781			NP	1.95611		CDKN2A	0.180372	4	36.3636	1.87376	1.70681			1.20978		1.1623
BBOX1	0.287394	4	36.3636	2.02801						1.20424	1.52197	3.68603			KANK2	0.17976	4	36.3636	1.28353	1.18652	1.20581		1.91072
SCN2A	0.285729	4	36.3636	2.18299	1.87826					1.10731	1.67817				SERPINB9	0.177938	4	36.3636	1.43642	1.49577			1.28382		1.29814
IGK@#IGKC	0.279878	4	50	1.80978	1.76069			1.72288	NP	1.39329	NP			NP	TNFRSF13C	0.177102	4	50	1.91691	1.53736			NP		1.17095	1.47621		NP	NP
KISS1R	0.279866	4	44.4444	1.73148	1.82944	3.52672		NP		1.54124			NP		PRRX1	0.176228	4	36.3636	1.33581			1.13889	1.71679	1.30993
KIAA1804	0.277779	4	44.4444	1.8141	1.74238		1.90541	NP		1.20491			NP		CMPK2	0.174004	4	44.4444	1.58171	1.47745		1.63854	NP		1.37799			NP
CRB3	0.274916	4	44.4444	1.94003	1.78374	1.90918		NP					NP	1.63396	IGF1	0.173993	4	36.3636	1.4473		1.97784				1.15084		2.53924
MTCP1#MTCP1NB	0.27022	4	50	1.78359	1.81846	1.84916		1.04686	NP		NP			NP	PNKD	0.17378	4	44.4444	1.29472	1.28519			NP	1.49756	1.33092			NP
PMAIP1	0.268827	4	36.3636	1.76521	1.92937			1.40799		1.4626					ITIH3	0.172444	4	36.3636	1.81573				1.18561		1.08983			1.31808
DUSP15	0.268166	4	44.4444	1.86104	2.04261			NP		1.44046	1.40269		NP		FAM105B	0.171501	4	44.4444	1.45529	1.26712			NP	1.38005	1.27121			NP
MT1H	0.263861	4	36.3636	1.76229	1.9047			1.26681		1.48651					APBB2	0.168816	4	36.3636	1.06519	1.73219	1.10054	1.65416
RIC3	0.26123	4	36.3636	1.62032			1.85976		1.97872				1.09226		TP53INP1	0.167185	4	44.4444	1.46625			NP	1.74177	1.13135		1.8355	NP
LOC158402	0.260919	4	57.1429	1.67127	1.61212		2.44576	NP	NP		NP	2.21589	NP		LOC100129103	0.167013	4	66.6667	1.49681	1.31717	1.58427	2.28541	NP	NP		NP		NP	NP
H2BFS	0.259159	4	44.4444	1.68878			1.4318	NP	1.32467	NP		1.60141			MTA3	0.166468	4	44.4444	1.37644				NP	1.31108			1.78412	NP	1.35087
SPAG4	0.252577	4	36.3636	1.70776	1.68896					1.08437				2.06294	CHN1	0.166466	4	36.3636	1.36878				1.23675		1.19635			1.32753
MRC1#MRC1	0.250878	4	50	1.80758	1.69024			1.40295	NP	1.2137	NP			NP	IFI30	0.166304	4	36.3636	1.23251				1.19883	1.35446				1.35501
ISL2	0.243179	4	44.4444	2.34793	1.95052			NP		1.21019			NP	1.48412	SLIT2	0.166173	4	36.3636	1.42458	1.86566		1.06482		1.24633
DHRS9	0.241666	4	36.3636	2.04662	3.52197				1.22938				1.62706		CGNL1	0.166168	4	44.4444	1.67437	1.41373			NP		1.13324		2.8546	NP
PAK6	0.239569	4	36.3636	2.81935	1.96477			1.13797					1.24135		LIMA1	0.164419	4	36.3636	1.52304			1.22047		1.20122			1.33369
PIGR	0.235988	4	36.3636	2.37587	1.71794			1.05415		1.42574					PKIB	0.163325	4	44.4444	1.52213			1.87267	NP		1.11807	1.60954		NP
FRMPD1	0.235535	4	40	1.71411	1.57757	2.27081			1.27566	NP					GEM	0.158143	4	36.3636	1.30549			1.16669		1.26365			1.29096
FLJ14082	0.235425	4	44.4444	1.91023	1.40606		3.36597	1.07228	NP		NP				RASGEF1B	0.157466	4	50	1.51162			NP	1.48862	1.09503		2.1403	NP	NP
FCGR1B	0.23024	4	36.3636	1.71694	1.90806			1.30291		1.35259					LOC646588	0.155824	4	57.1429	1.39657	1.61126		1.96124	NP	NP	1.10993	NP		NP
IL24	0.22722	4	36.3636	1.41356			2.10862	1.04772		1.59782					LAGE3	0.15572	4	36.3636	1.21058		1.26489		1.69726	1.10571
MS4A4A	0.226482	4	36.3636	2.00148	1.80699			1.35143		1.15683					EFEMP2	0.153887	4	36.3636	1.48116			1.09656	1.3322			1.70563
C3ORF52	0.222827	4	40	1.86012	2.0353			1.21301		1.10531		NP			RCAN2	0.153731	4	36.3636	1.54838	1.52172			1.17431					1.21749
IL2RB	0.2171	4	36.3636	1.38904	2.02342				1.4695	1.473					LOC100505481	0.15309	4	66.6667	1.47297	1.38325		1.83227	NP	NP	1.18949	NP		NP	NP
CTH	0.215322	4	36.3636	1.53737	1.97707						1.54649			1.4984	PIP	0.152942	4	36.3636	1.58742			2.2491	1.16859		1.10139
PLTP	0.214734	4	36.3636	1.55854				1.33974		1.23377	1.58991				FPR3	0.150379	4	36.3636	1.18172	2.06918	1.12621			1.24711
MYC	0.211388	4	36.3636	1.32841	1.35617	1.40809				1.87384					CACNA2D1	0.150088	4	36.3636	1.38018	1.58242				1.40668	1.14466
RASA4#RASA4P	0.210783	4	50	1.95325	1.34786			1.29164	NP		NP		1.35434	NP	TCTN1	0.148974	4	36.3636	1.15458		1.14108	1.76874	1.8343
MT1X	0.209002	4	36.3636	1.61525	1.58112			1.27308		1.30774					SNTA1	0.148611	4	36.3636	1.48006		1.45635		1.06155			1.65865
RHEBL1	0.208021	4	50	1.6447	1.72201			NP		1.11321		1.91603	NP	NP	ABCC4	0.148566	4	36.3636	1.19433		1.11369			1.21185	1.53188
CXCL11	0.207051	4	36.3636	1.7243			1.3613		1.31947	1.4478					CIITA	0.14835	4	36.3636	1.18501	1.34673	1.17989			1.13506
ACTG2	0.20573	4	36.3636	1.48605				1.39746		1.44333	1.43326				PXDC1	0.148131	4	36.3636	1.16148	1.50583	1.142			1.24004
UPK3A	0.204466	4	40	1.60381	1.50541	NP		1.05147				2.94455			RNF144A	0.147509	4	36.3636	1.56636		2.5229		1.10974		1.14389
MTCP1	0.204142	4	44.4444	1.57233	1.66255	1.66449		NP		1.07969			NP		CAMLG	0.147393	4	40	1.34389				1.17607			NP		1.30852	1.34169
AP1S3	0.197621	4	44.4444	1.66093	1.54865			NP	1.80076	1.13784			NP		QSOX2	0.147149	4	44.4444	1.57859	1.35869			NP		1.11474		2.02548	NP
CAMK1D#LOC283070	0.196272	4	66.6667	1.6996	1.33143			NP	NP	1.24741	NP	1.99544	NP	NP	NCF1C	0.14698	4	40	1.46789	1.37804			1.19559	NP	1.23115
CTSC	0.196227	4	36.3636	1.5691	1.35715	1.68451				1.37103					PSD3	0.144949	4	36.3636	1.45186				1.11744		1.19238		2.71403
WNT9A	0.193824	4	44.4444	1.70535	1.37299			NP		1.22987		2.13061	NP		OGFRL1	0.14435	4	36.3636	1.44469				1.19697	1.5888				1.19355
NEIL2	0.192381	4	50	1.61148	1.43107	1.94441		NP	1.138	NP			NP		SAMD4A	0.142399	4	36.3636	1.15643	1.33498	1.18035				1.27741
DPP4	0.189478	4	36.3636	1.52504		2.25099	1.08313			1.60671					HMGN5	0.141723	4	36.3636	1.42323		1.72948	1.20181		1.1098
FCGR1A#FCGR1C	0.188418	4	50	1.61321	1.74461			1.22921	NP	1.15191	NP			NP	MAPK13	0.140786	4	36.3636	1.41687		1.30259	1.10325	1.83372
GOLGA8A	0.188138	4	40	1.38059			2.28231	1.10298	NP	1.25575					RAP1B	0.140758	4	40	NP		1.22103		1.13336			1.25302	1.24032
MGC87042	0.183671	4	40	2.20083	1.10568	1.64646	1.13673	NP							ZFP36L1	0.140148	4	36.3636	1.2761	1.2268			1.16053		1.2108
ACSBG1	0.183632	4	36.3636	1.55356	1.4393		1.82034		1.11187						TJP1	0.140045	4	36.3636	1.38508			1.21224		1.24348			1.09318
SLAIN1	0.183466	4	44.4444	1.42104	1.58078			NP	1.46248	1.12762			NP		PEX5	0.139423	4	36.3636	1.40023	1.30093			1.20037	1.32229
PRF1	0.183443	4	36.3636	1.48583	1.38496			1.2984		1.16834					IL4R	0.138683	4	36.3636	1.28462					1.18396		1.48538		1.28337
HIST1H2AJ	0.182379	4	36.3636	1.35676			1.09554		1.51912		2.05715				ID4	0.138168	4	36.3636	1.1588		1.19123		1.89305	1.14086
TMEM154	0.181088	4	44.4444	1.48529	1.30628			NP	1.66959	1.34558			NP		MXRA8	0.13733	4	36.3636	1.33302		2.08282		1.18471		1.09136
GRIK1-AS2	0.178526	4	50	1.44008	3.11095		NP	1.42004	1.16537			NP	NP		ESR2	0.136943	4	36.3636	1.59584	1.07744		1.16498	1.77575
SLC9A7	0.177923	4	36.3636	2.36194	1.0705	1.62531	1.13343								PAPLN	0.136819	4	44.4444	1.38243	1.42634			NP	1.29038	1.16674			NP
CD226	0.17602	4	36.3636	1.37059	1.59693			1.11677	2.00818						PTTG1IP	0.135439	4	36.3636	1.17344			1.1944	1.23407				1.20891
SPIN3	0.174945	4	57.1429	1.47102	1.47576			NP	1.49869	1.14073	NP		NP	NP	KRCC1	0.135175	4	36.3636	1.20439			1.21127		1.21958				1.22996
TXNL1	0.173127	4	36.3636	1.27309				1.28233		1.11512			1.27832		HIF1A	0.134969	4	36.3636	1.36595	1.17387			1.20145	1.39068
CDK5R1	0.172755	4	36.3636	2.6268		1.26731		1.08034	1.84871						MYO9A	0.134453	4	36.3636	1.35055	1.4904					1.09273		1.67511
KCNJ2	0.171706	4	36.3636	1.52446	1.71885			1.13036		1.08206					ATP6V1A	0.134104	4	36.3636	1.18155	1.41927	1.14573			1.19428
HELB	0.170433	4	50	1.49685	1.6042		NP	1.28028	1.08878			NP	NP		EFNB2	0.134074	4	36.3636	1.69128	1.4044			1.07344		1.25136
ADAT3	0.169205	4	44.4444	1.74749	1.46782			NP				1.52121	NP	1.59315	PRKRIP1	0.130719	4	36.3636	1.2002				1.07492		1.15692	1.49345
HIST1H2BF	0.168771	4	36.3636	1.44669			1.27228		1.27055			1.35415			ZNF286A#ZNF286B	0.129966	4	66.6667	1.28681	1.26512		1.74146	NP	NP	1.19785	NP		NP	NP
CDHR3	0.165976	4	44.4444	1.94434	2.356			NP		1.09745			NP	1.35576	MMP19	0.129168	4	36.3636	1.52931	1.12336	1.2014	1.18389
PSORS1C2	0.165357	4	36.3636	1.85687	1.52733			1.09574		1.27345					TFEB	0.128797	4	36.3636	1.39278				1.13744	1.30781				1.14463
HENMT1	0.165212	4	44.4444	1.46463	1.42912			NP		1.17844	2.08339		NP		LOC100233209	0.128596	4	57.1429	1.38011	1.29552		1.46787	NP	NP	1.32953	NP		NP
HIST1H2BH	0.164048	4	36.3636	1.40714			1.28028		1.26763			1.38555			ZNF423	0.128096	4	40	1.39187	1.82108			1.13674		1.15297		NP
PLCXD2	0.163708	4	44.4444	1.62396		NP	1.29267	1.33082			NP	1.46241			IMP4	0.128002	4	36.3636	1.33589	1.2235			1.20042	1.26408
ATF5	0.16009	4	36.3636	1.54074	1.27437					1.26815		1.83277			ARHGEF7	0.127912	4	36.3636	1.27751	1.12767				1.54046		1.27646
C16ORF87	0.159551	4	50	1.41459	1.4811		NP	1.45927	1.32748	NP		NP			ANK1	0.127815	4	36.3636	1.36088			1.0767		1.09716		2.74847
ATHL1	0.159406	4	36.3636	1.58309				1.17513		1.35992			1.20983		FAM107B	0.12763	4	44.4444	1.36899			1.37836	NP	1.24307	1.23209			NP
SFXN2	0.159026	4	44.4444	1.37362	1.28874			NP	1.3831		1.49321		NP		HNMT	0.126916	4	36.3636	1.16958	1.52631	1.12962			1.09615
TTC39C	0.154733	4	44.4444	1.34928	1.43964		1.72393	NP		1.17419			NP		SEPT10	0.126721	4	36.3636	1.39446			1.11507		1.14542		1.7447
GOLGA8A#GOLGA8B	0.154465	4	50	1.45859				1.16836	NP	1.50216	NP		1.21446	NP	GAS1	0.126647	4	36.3636	1.31556	1.22383	1.15168			1.18364
GOLGA8B	0.154465	4	36.3636	1.36171			1.55584	1.22569		1.33029					MOB3A	0.126472	4	44.4444	1.23833		1.38773	NP	1.40321	1.15146			NP
KIAA1217	0.153936	4	44.4444	1.68013	1.4867		1.65791	NP		1.12483			NP		MAST3	0.126319	4	40	1.60564	1.41972			1.14823			NP		1.17223
STT3B	0.153816	4	44.4444	1.33517	1.35644			NP	1.46147	1.29806			NP		SLC36A4	0.125746	4	44.4444	1.51413	1.38175		1.4252	NP		1.15376			NP
RASA4	0.153454	4	36.3636	1.35889				1.26856	1.3852	1.20732					PHF6	0.125268	4	44.4444	1.30312	1.23501			NP		1.20534		1.64642	NP
VSNL1	0.153065	4	36.3636	1.99233	2.45375			1.19266		1.22107					MUM1	0.124994	4	36.3636	1.25816		1.43942					1.70276	1.44853
PSAT1	0.151878	4	36.3636	1.43025				1.45431	1.28784	1.36293					C8ORF37	0.124527	4	44.4444	1.32516		1.46854	NP		1.25515		1.48446	NP
LRP5	0.15141	4	36.3636	1.38055				1.35956	1.14516	1.89896					PBX1	0.12438	4	36.3636	1.42777				1.08836		1.22067			1.11913
C18ORF54	0.150873	4	44.4444	1.31827	1.44469			NP		1.17707	1.48526		NP		LOC283683	0.123659	4	50	1.36088		1.91421	1.06157	NP	1.15585	NP			NP
CXCR4	0.148796	4	36.3636	1.30355				1.2072		1.26981	1.61876				VEZT	0.123509	4	36.3636	1.4564	1.25174					1.1085		1.57164
UBE2M	0.148493	4	36.3636	1.48917	1.34132			1.17861					1.26982		INSR	0.123448	4	36.3636	1.31055	1.80362		1.1312		1.1144
SPINT2	0.148488	4	36.3636	1.46819				1.16438	1.27697				1.34514		SCD5	0.123366	4	36.3636	1.2222		1.36559		1.2144	1.23006
CPVL	0.14742	4	36.3636	1.24621	1.36271			1.35491		1.31904					PODXL	0.122801	4	36.3636	1.35214	1.35301			1.1716	1.43422
ICAM3	0.147354	4	36.3636	1.39117	1.41079			1.23153		1.22133					DZIP1	0.122542	4	36.3636	1.60755	1.37925			1.07667	1.33194
FLT1	0.147302	4	36.3636	1.44212			1.51937	1.03729				1.63592			LAPTM4A	0.122355	4	36.3636	1.14237			1.12964		1.17673			1.25976
FBXO18	0.146648	4	44.4444	1.24946			NP	1.31713		1.3853	2.02215	NP			LPAR1	0.121578	4	36.3636	1.20186				1.1169		1.21849		1.67997
ZNF850	0.146446	4	57.1429	1.31073	1.37409			NP	1.36573	NP	NP		NP	1.46763	CBS	0.121541	4	36.3636	1.2048	1.1321	1.41402			1.49724
IGF2R	0.145134	4	36.3636	1.44175	1.34713			1.15466		1.33432					PUS10	0.120362	4	44.4444	1.36288	1.34737		1.50572	NP		1.14053			NP
EPB41L5	0.144692	4	36.3636	1.42863	1.56607		1.95968			1.12472					ARHGEF10	0.120012	4	36.3636	1.09284		1.09056	1.75321	2.71404
PLEKHO1	0.142305	4	36.3636	1.41424	1.36028	1.6515				1.18					POU2F1	0.119145	4	36.3636	1.20201		1.37688		1.15372		1.14628
GLUL	0.139347	4	36.3636	1.5874	1.41608			1.05327		1.13203					TULP4	0.119011	4	36.3636	1.29242			1.10527		1.28138			1.20585
LOC100505818#MLLT4	0.13872	4	66.6667	1.42916	1.22226		1.73775	NP	NP	1.22934	NP		NP	NP	RUFY3	0.118217	4	36.3636	1.22278			1.08942		1.17474		1.77861
CCDC88C	0.13663	4	40	1.6992				1.22303	1.26733	1.25498	NP				CALML4	0.118164	4	36.3636	1.21566	1.3635			1.13169		1.1174
BAMBI	0.135957	4	36.3636	1.43165	1.41374			1.19353	1.25039						GABPB2	0.118061	4	50	1.22895	1.36825	1.39702		NP		1.13889			NP	NP
RAPGEF2	0.134814	4	40	1.57401	1.12049	1.40041	1.15741	NP							EIF2AK3	0.117761	4	40	1.31221		1.38791		1.14437		1.15384	NP
HAVCR1	0.134617	4	44.4444	1.48022		NP		1.06349	1.59343	1.18121	NP				RABAC1	0.116328	4	36.3636	1.35419	1.30142	1.46653		1.15219
TMEM65	0.133854	4	44.4444	1.38544		1.48084	NP	1.18621		1.66822		NP			SELO	0.116063	4	50	1.3888	1.31527			NP	1.16663		1.52069		NP	NP
KNTC1	0.133207	4	36.3636	1.20803	1.38561	1.24777			1.21151						TPCN2	0.115398	4	44.4444	1.30176	1.25566		1.39889	NP		1.14024			NP
TIMM21	0.132988	4	50	1.25714	1.3294			NP		1.25993		NP	NP	1.52048	WDR91	0.115101	4	36.3636	1.3125		1.48157	1.10074		1.10914
PARP9	0.132565	4	44.4444	1.3225				NP	1.55083	1.21423	1.37871		NP		ICA1	0.115094	4	36.3636	1.3888	1.32311			1.07125		1.14763
ZNF575	0.131899	4	50	1.38011	1.21319	1.48196		NP				2.11267	NP	NP	REEP1	0.113526	4	36.3636	1.30858	1.49625		1.68538	1.11165
ORAI2	0.129543	4	40	1.14216	1.40088	1.20655	NP		1.26878						ZFYVE16	0.113128	4	36.3636	1.23845				1.09199				1.8825	1.21045
ENO3	0.129542	4	36.3636	1.43632	1.27524			1.10256			1.51482				SCAF4	0.112939	4	36.3636	1.32198	1.34494			1.06322		1.14681
PRMT1	0.129152	4	36.3636	1.26935	1.18938	1.17496			1.42349						ELF1	0.112819	4	36.3636	1.22961		1.26286	1.1494		1.19343
ATP5A1	0.128855	4	36.3636	1.1666	1.22527	1.33267			1.23971						MYH9	0.112338	4	36.3636	1.17606				1.1933	1.23422				1.13652
HIST1H2BI	0.127942	4	36.3636	1.3234			1.19605		1.25728			1.22633			KDM1B	0.112019	4	44.4444	1.23203			NP	1.36133	1.12176		1.50488	NP
IGFLR1	0.126984	4	36.3636	1.29351			1.19977	1.39199			1.62926				COA1	0.111767	4	36.3636	1.27015				1.15427		1.17396				1.2129
PAICS	0.126746	4	36.3636	1.34521	1.35251			1.18662		1.22031					NAP1L1	0.111745	4	36.3636	1.38756				1.0876		1.1739				1.24707
PIGY	0.126745	4	44.4444	1.37785	1.32233			NP		1.17635	1.36429		NP		MTERFD2	0.111564	4	36.3636	1.21364			1.422	1.04451		1.10536
DOPEY2	0.126682	4	36.3636	1.47289	1.06402	1.29069			1.66315						IKBKE	0.111535	4	36.3636	1.25067			1.11173	1.19991					1.23277
UCP2	0.126468	4	36.3636	1.15137	1.30805	1.22808			1.3731						PCYOX1L	0.11127	4	36.3636	1.37079	1.35548			1.07994				1.43357
QTRTD1	0.126354	4	36.3636	1.20793			1.33571		1.20381	1.32029					LCMT2	0.110849	4	36.3636	1.26672			1.10583		1.18507				1.2671
HSP90AB1	0.126017	4	36.3636	1.27353				1.1397		1.28348			1.16514		CLSTN1	0.109546	4	36.3636	1.33682	1.28761			1.1401	1.21561
CCNE1	0.125885	4	36.3636	1.29478			1.14395		1.3643			1.23258			DCK	0.109029	4	36.3636	1.27881	1.24087			1.16315		1.20585
JAK2	0.124776	4	36.3636	1.42931	1.29248		1.63566			1.18317					CD86	0.10874	4	36.3636	1.33633	1.3164			1.10158		1.15208
NMB	0.124253	4	36.3636	1.55204	1.43536			1.07567					1.15496		GADD45G	0.108082	4	36.3636	2.09213	1.05867		1.17422			1.10105
SIGLEC1	0.123699	4	36.3636	2.11496	1.61547			1.07449		1.22736					LOC81691	0.108022	4	36.3636	1.3203	1.55587			1.08578				3.08517
TRIB3	0.123224	4	36.3636	1.43662	1.33191			1.09191		1.25231					ROCK2	0.10767	4	36.3636	1.14264	1.26804			1.16658	1.2814
ADK	0.122184	4	36.3636	1.33216	1.46139			1.19193		1.17125					STK40	0.107096	4	44.4444	1.2652	1.23154			NP	1.22209		1.38813		NP
MAP3K1	0.122135	4	40	1.37532	1.4721			1.11842		1.20906	NP				CEP112	0.10687	4	36.3636	1.31166			1.06543	1.23828	1.13094
RNF32	0.121182	4	36.3636	1.37773	1.29134			1.0517			1.4535				KLF10	0.106763	4	36.3636	1.20629		1.31161			1.14353		1.53245
NFATC2IP	0.120248	4	36.3636	1.08633	1.15364	1.24333		1.53585							PADI2	0.106334	4	36.3636	1.98217	1.13796		1.10302			1.15497
IL10RB	0.119741	4	36.3636	1.29858	1.41958			1.20647						1.35601	CSF2RA	0.105513	4	36.3636	1.07633	1.60464	1.09289			1.20478
ZNF551	0.119248	4	36.3636	1.20103		1.18222		1.8247	1.18054						SBF1	0.105404	4	36.3636	1.21955	1.56285			1.04919		1.1607
ZNF580	0.118032	4	36.3636	1.27188				1.15042		1.27239			1.243		PCMT1	0.104803	4	36.3636	1.2551				1.10928		1.15613			1.2134
HIST1H2AI	0.117917	4	36.3636	1.46516			1.0917		1.40491			1.12479			ZHX3	0.104678	4	36.3636	1.29218				1.05561	1.19633	1.13356
MFN1	0.117818	4	36.3636	1.35338	1.19535			1.12709	1.31014						ATXN1	0.104474	4	36.3636	1.27007			1.13763		1.12335			1.31522
XRN1	0.117734	4	44.4444	1.24442		1.52455	NP	1.27695	1.14435			NP			UNC5B	0.104135	4	36.3636	1.37139	1.25147			1.09449	1.34416
DNAJB11	0.11769	4	44.4444	1.33918	1.22805		1.62078	NP		1.21958			NP		PCDHGA3	0.103959	4	40	2.49646		1.07653	NP	1.09032	1.50607
TMED2	0.117116	4	36.3636	1.4592	1.27713			1.14038		1.27044					GRAMD4	0.103768	4	36.3636	1.22106				1.14771	1.40439	1.11287
GNPDA1	0.116996	4	36.3636	1.46029	1.33571			1.18241		1.12136					CCNG1	0.103311	4	36.3636	1.33683	1.16954			1.12269					1.27777
RUVBL2	0.116806	4	36.3636	1.23529			1.15461		1.27919			1.18873			POU6F1	0.103089	4	36.3636	1.43135	1.34329				1.16546	1.09406
LECT2	0.116586	4	40	1.50204	2.5324	NP			1.11845	1.10868					BTN2A2	0.103072	4	36.3636	1.40278				1.08039		1.15246			1.14746
EEF2K	0.116387	4	44.4444	1.26871	1.27823			NP	1.3715	1.26696			NP		BLCAP	0.102727	4	36.3636	1.25693	1.19391			1.15472		1.17984
GAR1	0.115952	4	36.3636	1.18773		1.52131	1.13926		1.32196						ELOVL5	0.102496	4	36.3636	1.27738	1.25835			1.14516		1.13423
INSIG1	0.115704	4	36.3636	1.44538	1.39383			1.14483		1.12506					BEND6	0.100932	4	44.4444	1.33304				NP	1.15863	1.0826	1.72772		NP
B4GALT3	0.115554	4	36.3636	1.16332	1.29401				1.25211	1.34284					PRKD2	0.100904	4	36.3636	1.29635	1.2027			1.11569		1.23964
PI4K2B	0.114838	4	44.4444	1.17725		1.4082	NP	1.30506	1.42496			NP			TBCC	0.099858	4	36.3636	1.25317	1.2219			1.24921					1.16119
ENPP4	0.114826	4	36.3636	1.30143					1.23785	1.55484			1.36664		YPEL1	0.0992019	4	36.3636	1.25039	1.33998		1.45422	1.07123
MYD88	0.11467	4	40	1.25765		NP		1.10286	1.31094	1.30066					EXT1	0.0991029	4	36.3636	1.29035				1.04396		1.22671			1.08567
ZNF814	0.113993	4	40	1.3522				1.0913		1.17088	NP	1.58504			NAT1	0.0984053	4	36.3636	1.19786				1.14048		1.10595			1.2267
ARHGAP15	0.113881	4	36.3636	1.28015			1.17858	1.44233	1.22913						TSPAN15	0.0978471	4	36.3636	1.35681				1.071		1.14715			1.10832
NME1	0.11341	4	36.3636	1.23714			1.17051		1.2376			1.22585			DKK2	0.0978214	4	36.3636	1.53626				1.0719	1.24787				1.08354
MBP	0.113259	4	36.3636	1.28939	1.3196	1.14801		2.33151							PPP3CB	0.0966812	4	36.3636	1.27096	1.17009			1.14007					1.14299
TRAF4	0.111829	4	36.3636	1.38352				1.1323		1.20245			1.2249		YWHAB	0.0962313	4	36.3636	1.27044	1.1696			1.10598		1.17198
FKBP5	0.111138	4	36.3636	1.33755				1.15867		1.19092			1.31721		COL4A4	0.0958337	4	36.3636	2.12183			1.11334	1.1416	1.11278
LOC100507619	0.11095	4	50	1.37249	1.36212			1.074	NP	1.18866	NP			NP	GPR124	0.0957997	4	36.3636	1.29222	1.25284			1.10644		1.13469
CPOX	0.110594	4	40	1.32461	1.2935			1.15876			NP			1.41263	ATP6V1G2	0.0955279	4	36.3636	1.35209				1.03946	1.20212	1.09135
OXTR	0.109798	4	36.3636	1.42991	1.51753			1.0498	1.17236						EPOR	0.0950356	4	36.3636	1.30301	1.28321			1.05201		1.14686
LTK	0.109522	4	36.3636	1.33113				1.04858	1.25842			2.79801			TBC1D16	0.0948969	4	36.3636	1.39093				1.07895	1.14736	1.12505
SMAD4	0.109381	4	36.3636	1.30282	1.18457			1.07342					1.17885		MICALL2	0.0947077	4	36.3636	1.09945	1.18432	1.12448			1.12145
EFCAB13	0.108721	4	50	1.26476	1.34882		1.66999	NP		1.1447			NP	NP	CNIH	0.0934453	4	36.3636	1.20971				1.10809	1.18471				1.18335
IFT57	0.108706	4	36.3636	1.34297	1.30995			1.14903		1.21658					MBOAT2	0.0932598	4	36.3636	1.26027				1.06972	1.54727	1.11372
SERPINB8	0.10865	4	36.3636	1.23595	1.3767			1.13704		1.27845					TERF2IP	0.0924751	4	40	1.2603	1.21352	NP		1.12441		1.20811
APEX1	0.107072	4	36.3636	1.26573	1.26075			1.19076		1.30146					HSDL2	0.0920221	4	36.3636	1.21037			1.12028		1.07501	1.92787
CEP76	0.105385	4	36.3636	1.29745	1.36305			1.0721					1.17104		VPS37C	0.0917696	4	36.3636	1.23785			1.12896		1.18725			1.12051
TSEN15	0.105001	4	44.4444	1.25779	1.30037	1.5169		NP		1.16762			NP		VPS13A	0.0915912	4	36.3636	1.19944		1.35202		1.10089		1.12459
SAE1	0.104033	4	36.3636	1.28976	1.26236			1.12281		1.26407					DDR2	0.0909264	4	36.3636	1.23946	1.29232			1.10941		1.1345
SNX4	0.103964	4	36.3636	1.31143	1.16321			1.16387		1.21282					PCBP2	0.0896348	4	36.3636	1.23338	1.27867			1.10234		1.21046
IRF2	0.103903	4	36.3636	1.53249	1.256			1.16662		1.20918					CRLF3	0.0895495	4	36.3636	1.17107			1.31666	1.10996					1.16368
SPCS3	0.103328	4	36.3636	1.28902	1.44509		1.09016		1.1246						ZNF44	0.0895045	4	36.3636	1.21577						1.08884	1.62192	1.61809
NSUN3	0.103262	4	36.3636	1.46835				1.06623	1.23877		1.30548				CDK13	0.0893497	4	36.3636	1.16814			1.13811	1.13885	1.10476
SPTBN1	0.103222	4	36.3636	1.2098				1.11219	1.41094	1.09979					GTF2I#GTF2IP1#LOC100093631	0.0893101	4	50	1.19357	1.26408	1.32602		1.10811	NP		NP			NP
MIB2	0.103034	4	44.4444	1.25625	1.21928		1.4553	NP				2.38655	NP		PER2	0.0892766	4	36.3636	1.34525		1.11587	1.15791				1.07666
ZCCHC11	0.102403	4	36.3636	1.23779				1.13796	1.41207	1.24038					ASPH	0.0844789	4	36.3636	1.24417	1.4573		1.1036		1.09702
POLE2	0.102303	4	36.3636	1.27563			1.14727		1.21878			1.19702			VEZF1	0.0842555	4	36.3636	1.22749	1.15651		1.33574	1.09731
MORF4#MORF4L1	0.101993	4	50	1.30163	1.27561			1.18773	NP	1.13264	NP			NP	PTPRN2	0.084036	4	36.3636	2.30209	1.08569		1.09535			1.12221
DNAJB9	0.101436	4	36.3636	1.31047	1.34155	1.40699		1.12615							ATG4A	0.0836533	4	40	1.17494		NP	1.42884	1.10257					1.12491
DKFZP434I0714	0.101387	4	50	1.35826	1.23254			NP	1.28737	1.11069	NP		NP		MOAP1	0.0833442	4	44.4444	1.1397	NP	1.31319	1.09431		NP			1.18391
DNAJC13	0.101017	4	36.3636	1.51983				1.18421		1.17832		1.40027			CDK17	0.0827981	4	36.3636	1.21287			1.05971	1.2321				1.11683
EXOSC2	0.10078	4	36.3636	1.26229	1.31172			1.09264			1.47141				ADAM17	0.0810781	4	36.3636	1.19733	1.15676			1.10525		1.12338
ITPRIPL1	0.0990511	4	44.4444	1.26555			NP		1.23454	1.30357	1.38844	NP			PSRC1	0.0809022	4	36.3636	1.21309	1.25547		1.52615	1.07381
GALNT2	0.0990436	4	36.3636	1.29887	1.22388			1.15224		1.20018					FBXL7	0.080556	4	36.3636	1.27966				1.10925		1.08978			1.09309
MRPL1	0.0990412	4	44.4444	1.27213	1.29247	1.44221		NP		1.19252			NP		NECAP1	0.0798952	4	40	1.12804		NP		1.09708	1.16881				1.1197
NOP10	0.098358	4	36.3636	1.28207	1.27856			1.11159		1.24966					TMEM161A	0.0797668	4	36.3636	1.22775	1.33773			1.07079		1.15072
FUOM	0.0983497	4	44.4444	1.28022	1.47601	1.42298		NP	1.15509				NP		UQCRB	0.0787966	4	36.3636	1.22469				1.08521					1.17459	1.28684
UFM1	0.0971549	4	36.3636	1.38678	1.26195					1.12608	1.29937				WBP1L	0.0784	4	36.3636	1.20017				1.0849	1.20363				1.12141
ECE1	0.0967981	4	36.3636	1.2959		1.67537		1.0818					1.14945		NARF	0.0779647	4	36.3636	1.22563	1.20553		1.54776	1.09947
PIGF	0.0966801	4	36.3636	1.31946	1.28184			1.15241		1.19491					AMZ2	0.0777481	4	36.3636	1.22187	1.15732		1.65392	1.10051
MIR21#VMP1	0.0965781	4	50	1.29577			1.39916	1.11613	NP	1.20907	NP			NP	VEGFC	0.0767826	4	36.3636	1.2442			1.09064	1.17571	1.07634
PFKP	0.0965327	4	36.3636	1.21741				1.14761		1.34005		1.54945			FNIP1#RAPGEF6	0.0765986	4	50	1.28281	1.15942			1.07188	NP		NP		1.14941	NP
PPFIBP2	0.0964953	4	36.3636	1.29313	1.27353			1.12428		1.19581					ACVR2A	0.0761218	4	36.3636	1.25865				1.08061				1.84969	1.07133
FARSA	0.0954294	4	36.3636	1.19561			1.08804					1.16052	1.51134		KANSL1L	0.072421	4	36.3636	1.193				1.07257	1.25307	1.08411
DTL	0.09469	4	36.3636	1.25145	1.27532			1.15794		1.17367					RAB4B	0.0714051	4	36.3636	1.19061	1.14617			1.09696		1.15545
ZNF74	0.0946823	4	36.3636	1.42104				1.06958				2.60195	1.07712		ST3GAL6	0.0706688	4	36.3636	1.74904				1.07657	1.36082				1.0825
SLC25A32	0.0946063	4	36.3636	1.20228	1.22838			1.2195		1.22686					PLCG1	0.0701508	4	36.3636	1.19475	1.20518			1.13215					1.09607
MRTO4	0.0944274	4	36.3636	1.29028			1.24418		1.15639			1.15086			EIF4EBP2	0.0696738	4	36.3636	1.19613	1.20076			1.06037		1.13022
SERP1	0.0943757	4	36.3636	1.3656	1.22662			1.06759			1.42079				ACTR1B	0.067229	4	40	1.17402	1.1468	NP		1.1007					1.10098
POLR2H	0.0934854	4	36.3636	1.23898	1.26968			1.15426					1.20744		MUT	0.0629011	4	36.3636	1.18687	1.16805		1.28618	1.0693
FEM1C	0.0932452	4	36.3636	1.26674	1.27022					1.17954		1.52039			ZNF337	0.0474768	4	36.3636	1.17456				1.05057			1.84131		1.06541
PHF13	0.0926865	4	44.4444	1.33132	1.16063			NP			1.28117	1.50698	NP		IGJ	0.414154	3	27.2727	4.00902				1.58695	2.11143
HHAT	0.0923404	4	36.3636	1.48207				1.07068	1.23756	1.18033					TFEC	0.389236	3	27.2727	1.63087		2.04462				1.6811
NOC2L	0.0914651	4	36.3636	1.3316				1.10872					1.11496	1.52914	C7ORF57	0.359444	3	50	2.82643	2.56808	NP		NP		1.07648	NP		NP	NP
SLC38A1	0.0913426	4	36.3636	1.22468			1.15588		1.17126		1.50564				CPA6#CPB1	0.350665	3	50	4.024	2.50961			NP	NP	1.23988	NP		NP	NP
ME2	0.0911999	4	36.3636	1.47297	1.33414			1.10941		1.16061					FCRL1	0.347223	3	33.3333	2.5507	1.57617			NP		1.44548			NP
KIF1B	0.0907939	4	36.3636	1.25968			1.71265	1.09197		1.13838					SDR16C5	0.343845	3	33.3333	2.42166	2.53136			NP		1.14214			NP
PFKFB2	0.0906249	4	36.3636	1.40639	1.33592			1.0715		1.13813					FOS	0.33236	3	27.2727	1.25747	2.116		1.55822
CNOT3	0.0905905	4	36.3636	1.25621				1.07794		1.28744			1.20389		UMODL1	0.322032	3	42.8571	2.28953		NP	2.65695	NP		1.16792			NP	NP
B4GALT2	0.0904957	4	36.3636	1.33502				1.12157	1.25989				1.12852		BACH2	0.319371	3	27.2727	1.76421		2.29146					2.246
P4HB	0.0904898	4	40	1.27827				1.0898		1.17098	NP		1.15969		LOC339047	0.312017	3	42.8571	3.29196	2.26759			NP	NP		NP	2.53955	NP
AMDHD2	0.0898879	4	36.3636	1.55608	1.28977			1.08221					1.13945		RASL10A	0.308156	3	27.2727	2.20925			2.581			1.10033
TPM4	0.0898253	4	36.3636	1.44123	1.2711			1.14338		1.15002					KBTBD11	0.298038	3	27.2727	2.21151	2.18591			1.14024
PPRC1	0.089577	4	36.3636	1.27614	1.23661			1.13569				1.57906			GLRA3	0.288863	3	27.2727	1.58136		2.31698		1.75872
ARHGAP12	0.0895128	4	40	1.34443	1.18391			1.09623	1.28314			NP			C3	0.282895	3	27.2727	2.10076			1.31688		1.42486
USP48	0.0893368	4	36.3636	1.20968	1.40227					1.16414		1.50641			C1S	0.275182	3	27.2727	1.28413	1.74014				1.44374
ZNF238	0.0887618	4	36.3636	1.385				1.06418	1.3147	1.12326					COL10A1	0.27418	3	27.2727	2.05327	2.42498		1.1558
ZFP64	0.0885841	4	36.3636	1.14236	1.2273	1.26852			1.07221						FYTTD1	0.268683	3	33.3333	1.56138			NP		1.37026			NP	1.58172
IER3IP1	0.0883484	4	36.3636	1.16618	1.27936			1.07595		1.18195					IGHV1-69	0.257079	3	50	1.87783	1.96317		3.25479	NP	NP		NP		NP	NP
GAL3ST1	0.0881253	4	40	1.4359	1.43333	NP		1.04819					1.06582		TNFRSF12A	0.254401	3	27.2727	1.77631	1.94942							2.72614
NUDT4	0.0879741	4	36.3636	1.5005	1.35407			1.11131		1.10505					LOC285972	0.253948	3	50	1.92171	1.75002			NP	NP	1.47345	NP		NP	NP
FXR1	0.0874602	4	36.3636	1.30046	1.14729			1.12646		1.16927					FLJ12334	0.253085	3	42.8571	1.9427			NP	NP	1.13159	NP		NP	1.96666
BZW2	0.0868473	4	36.3636	1.24614		1.37841	1.17234		1.18691						SIX1	0.251472	3	27.2727	1.53104	1.10232				1.57207
MRPL44	0.0855845	4	36.3636	1.2468	1.32726					1.11304				1.32247	CCL11	0.248612	3	27.2727	1.92004					1.13194		3.37507
VPRBP	0.0849692	4	36.3636	1.24421			1.45081		1.22846	1.11079					EMP1	0.248449	3	27.2727	1.69568	1.2264			1.17363
USP38	0.0847171	4	44.4444	1.2798	1.30054	1.36158		NP		1.1104			NP		KLHL6	0.24794	3	37.5	1.65118	1.86413			NP		1.31847	NP		NP
ACAA2	0.0838526	4	36.3636	1.23219	1.24951			1.06079		1.27808					LOC100506098	0.247327	3	50	2.15026	1.91357			NP	NP	1.17019	NP		NP	NP
PRDM2	0.0837525	4	36.3636	1.24273			1.05525	1.21488	1.14393						CCDC122	0.247272	3	37.5	2.04847			NP		1.09005		2.30543	NP	NP
TOMM40	0.0834951	4	36.3636	1.20077	1.23959			1.15641					1.15006		NCKAP5	0.24714	3	37.5	NP	2.87769	NP	1.49755	1.10528			NP
ST7	0.0828512	4	36.3636	1.19734	1.29643			1.18134		1.13733					HTR2B	0.245985	3	30	2.18713	1.50668					NP	1.6544
ZBTB24	0.0828181	4	36.3636	1.22567			1.08551	1.37664	1.17263						QPCT	0.245201	3	27.2727	1.78161			1.41959		1.31445
LRFN1	0.0827008	4	50	1.19552	1.51028			NP	1.11414	1.20863	NP		NP		PLA2G10	0.244451	3	27.2727	2.03618	1.05838			2.22983
MPI	0.082689	4	36.3636	1.25413	1.23361			1.11802				1.56058			MAB21L1	0.242171	3	27.2727	1.86437				1.15723						1.84162
FKBP4	0.0826473	4	36.3636	1.32627	1.30005			1.09678		1.15845					PCDHGC3	0.242153	3	30	2.02261		NP	1.23205				1.59262
SEH1L	0.0825749	4	36.3636	1.20036		1.36981	1.2008		1.18679						FAM53B	0.241623	3	27.2727	2.50702	1.72838					1.18247
SLC39A6	0.0822221	4	36.3636	1.34218	1.26198			1.13725		1.08857					GJA1	0.238923	3	27.2727	1.38036				1.47758	1.40579
FAM136A	0.0821619	4	36.3636	1.17828				1.1059	1.25147	1.23449					CYP27B1	0.236642	3	27.2727	1.30926	1.47208				1.51107
SFMBT1	0.0820826	4	36.3636	1.23907				1.11692	1.3514				1.14396		GPR137B	0.232695	3	27.2727	1.33269		1.29475			1.58387
RBFA	0.0813699	4	36.3636	1.2231	1.24933	1.13255			1.08549						SCPEP1	0.226952	3	27.2727	1.60559	1.14837			1.35375
HSPBAP1	0.0811727	4	36.3636	1.31093				1.13329	1.20267	1.173					PTGDS	0.226892	3	27.2727	1.29254	1.44881				1.6745
AP2M1	0.0811143	4	36.3636	1.2478				1.10557		1.16249			1.16191		GBA3	0.226567	3	27.2727	1.81212		2.21457			1.27649
TRIM21	0.0809478	4	36.3636	1.27891	1.20041			1.06099		1.23398					GABARAPL1#GABARAPL3	0.226493	3	37.5	1.22554	NP	1.28731	NP		1.38831	NP
TRAF3	0.0808677	4	36.3636	1.19818	1.30997			1.07961		1.20016					CES1	0.225161	3	27.2727	1.17822	1.58145				1.35051
TTLL12	0.0807514	4	36.3636	1.29571	1.2385			1.08861		1.17184					EYA4	0.224689	3	30	1.80321	NP				1.06889		3.51008
ATP6V0A1	0.0805744	4	36.3636	1.4362			1.38269	1.07896	1.59695						MYH11	0.222331	3	27.2727	1.66311						1.15848	1.57622
ZNF706	0.0805391	4	36.3636	1.23669			1.12329		1.23631			1.14404			MACC1	0.22194	3	33.3333	1.59081	1.79026			NP	1.71609				NP
CLCC1	0.0799405	4	36.3636	1.38791	1.17594			1.0803		1.32377					HOXA2	0.220239	3	27.2727	1.53028	1.24477	1.56948
DHFRL1	0.0799248	4	44.4444	1.2623	1.27465		1.35814	NP		1.1054			NP		CNR1	0.218625	3	27.2727	1.50537		2.47291			1.11343
RUNX1	0.0792435	4	36.3636	1.42751	1.25416			1.04787		1.15306					LOC100288152	0.218458	3	50	1.75405	1.9333			NP	NP	1.15073	NP		NP	NP
ZC2HC1C	0.0784213	4	36.3636	1.5806			1.06192		1.07904	1.34948					PHLPP1	0.216996	3	27.2727	1.45387				1.30711		1.34243
RUNX1#SH3D19	0.0779627	4	50	1.48111			1.05577	NP	1.21481	NP		1.10083	NP		KCND1	0.216655	3	27.2727	1.7738	1.7656				1.28596
SHOC2	0.0778095	4	36.3636	1.16486	1.22461			1.13754			1.32038				COL6A1	0.21498	3	27.2727	1.0891	1.60368	1.13693
QKI	0.0777511	4	36.3636	1.17846	1.24053					1.16037				1.2834	KYNU	0.214587	3	27.2727	1.10528	1.73283				1.33159
NARS2	0.0773577	4	36.3636	1.23978	1.27134			1.12458		1.11096					DPY19L2	0.213444	3	33.3333	1.75079			NP		1.13353	1.98249		NP
HIST1H2AD#HIST1H3D	0.077165	4	50	1.54392			1.11603	NP	1.16268	NP		1.17282	NP		FMO1	0.212995	3	27.2727	1.16758	1.68581	1.26808
PLK4	0.076643	4	36.3636	1.24173			1.09843		1.11485			1.21815			OGN	0.211607	3	27.2727	1.72341		2.28309							1.07482
JAK1	0.0761997	4	36.3636	1.40439	1.54983	1.11094		1.10563							COBLL1	0.209005	3	27.2727	1.17877	1.98706	1.09418
ZFYVE26	0.0759476	4	36.3636	1.22679		1.2948	1.2883			1.16641					BDKRB2	0.20823	3	27.2727	1.7085	1.72976					1.16529
RCN2	0.0758965	4	36.3636	1.17202	1.24927			1.12426		1.16653					HMHB1	0.208079	3	27.2727	3.29699	1.11959		1.26115
NOMO1#NOMO2#NOMO3	0.0756809	4	50	1.24179	1.15751			1.10607	NP	1.16071	NP			NP	NTM	0.206216	3	30	1.71789	2.35456				1.16167	NP
ZNF432	0.0756692	4	36.3636	1.23696	1.21902			1.09405		1.17308					CTHRC1	0.205858	3	33.3333	1.71628			NP	1.2568	1.50696			NP
GLUD1	0.0753006	4	36.3636	1.31862	1.16131			1.10176		1.13394					C2ORF88	0.205631	3	33.3333	1.71526			NP		1.12074	1.5637		NP
ALDH3A2	0.0752551	4	36.3636	1.21107				1.11814		1.20235				1.31424	LOC497257	0.203359	3	50	1.68723	1.68666		2.11227	NP	NP		NP		NP	NP
ZNF304	0.0749201	4	36.3636	1.30685	1.17938			1.14301				1.42416			ITK	0.202385	3	27.2727	1.47325		1.80167						1.4761
GUF1	0.074475	4	36.3636	1.20868	1.23383			1.12315		1.29066					APOE	0.20201	3	27.2727	1.20044	1.63726				1.44414
RAD1	0.0743155	4	36.3636	1.16044	1.34439			1.1195		1.12384					PDGFRL	0.20113	3	27.2727	1.69512	2.87242				1.11272
ZNF609	0.0738639	4	36.3636	1.64793	1.04459		1.2506			1.06616					NLRC3	0.200421	3	33.3333	1.7665	1.40408			NP		1.22178			NP
SENP2	0.073671	4	36.3636	1.27205	1.17457			1.0876					1.21702		MTMR9LP	0.199303	3	42.8571	1.48293	1.72705			NP		1.24887	NP		NP	NP
TMF1	0.0732585	4	36.3636	1.21908				1.0393	1.19759	1.16781					RGS2	0.19623	3	27.2727	1.27404		1.22657			1.55061
ESF1	0.0729923	4	36.3636	1.21546	1.22417		1.44196			1.14405					HVCN1	0.195615	3	33.3333	1.29941		1.76653	NP		1.28576			NP
RAN	0.0729217	4	36.3636	1.14767	1.12521			1.17188		1.28961					LOXL1	0.194579	3	27.2727	1.66623			1.35629	1.23346
MRPS22	0.072869	4	36.3636	1.14935	1.20364			1.09676		1.15605					IGFBP2	0.192141	3	27.2727	2.02643	1.65561			1.21297
CSNK2A1	0.0725549	4	36.3636	1.16369			1.10786		1.1161			1.14137			PODNL1	0.192081	3	27.2727	1.71463	1.65534	1.40627
NAALADL1	0.0723677	4	36.3636	1.6476	1.26632			1.06977					1.1075		FBXO32	0.191484	3	33.3333	1.42393	1.64403		NP	1.48639				NP
MIPEP	0.0723541	4	36.3636	1.29566	1.34285			1.1149		1.06368					HLA-DQA1#HLA-DQA2	0.190834	3	37.5	1.39351				1.26558	NP	1.26421	NP			NP
GLYR1	0.0720151	4	36.3636	1.21822				1.07934		1.26145			1.16802		OLFML3	0.188651	3	27.2727	1.62573	2.20452				1.23412
RFXAP	0.0714905	4	36.3636	1.35952				1.07093					1.11972	1.30974	PTPRD	0.188618	3	27.2727	1.64037	1.86714		1.06361
ZNF526	0.0713525	4	44.4444	1.25291	1.21604			NP			1.22025	1.45415	NP		PTGIS	0.188195	3	27.2727	2.1252		1.19297		1.07236
AIP	0.0708718	4	36.3636	1.1538				1.12485		1.14914			1.19349		ACTN1	0.18711	3	27.2727	1.45421			1.19506	1.45502
NOL6	0.0707726	4	36.3636	1.18076				1.14384	1.29075	1.10421					MIR214	0.18703	3	42.8571	1.61783				NP		1.1046	NP	2.42191	NP	NP
C14ORF119	0.0706733	4	50	1.2372	1.19602	1.33198		NP	NP	1.18977			NP		CTTN	0.185727	3	27.2727	1.14793	1.44294	1.10572
NDFIP1	0.0705222	4	36.3636	1.22526	1.19344			1.11513		1.17123					LOC339929	0.183878	3	50	1.60477	2.01937			NP	NP	1.19983	NP		NP	NP
ETFA	0.0694741	4	36.3636	1.21752	1.21525			1.12052		1.10745					ZMAT1	0.183773	3	33.3333	1.38976			NP		1.11104			NP	1.54582
UBE4B	0.0694307	4	36.3636	1.2299				1.0862		1.21422			1.12712		GPR125	0.183651	3	27.2727	1.39398	1.61913	2.57921
LOC646214	0.06934	4	50	1.22366	1.20396		1.39083	NP		1.12469	NP		NP		TMEM132B	0.183603	3	37.5	1.56929	1.65507			NP		1.18086	NP		NP
BAK1	0.0690903	4	36.3636	1.24143			1.1055		1.16729				1.26463		C6ORF211	0.18324	3	27.2727	1.1545		1.26999			1.27703
SRP72	0.0681351	4	36.3636	1.20983	1.14744			1.08382		1.15473					MAFF	0.1808	3	27.2727	1.25		1.14226			1.29606
WBP4	0.0681042	4	36.3636	1.21294			1.11402		1.13957			1.14088			STAC3	0.179336	3	33.3333	1.45405				NP	1.49924	1.22137			NP
MPG	0.067979	4	36.3636	1.23804	1.18307			1.0932					1.17646		SATB1	0.179317	3	27.2727	1.41592			1.24772		1.41296
PSMB5	0.0678606	4	36.3636	1.23123	1.16296			1.10444					1.14959		DBH-AS1	0.177862	3	42.8571	1.58013	1.47021			NP	NP	1.22379	NP		NP
ATP5SL	0.0678076	4	36.3636	1.26404			1.1054		1.12381		1.30872				MYEOV	0.177288	3	33.3333	1.38626			NP	1.33601	1.22228			NP
USP32	0.0677066	4	36.3636	1.17265	1.21203			1.07038		1.18864					EAF2	0.176933	3	27.2727	1.34574		1.11039		1.97287
ZNF770	0.0675377	4	36.3636	1.28235	1.19859					1.1434		1.4367			ELOVL2	0.175999	3	27.2727	1.48166	1.58695				1.47116
CNOT1	0.0667782	4	36.3636	1.06167		1.15896		1.53617	1.1139						LOC154092	0.174684	3	60	1.60137	1.58148	NP		NP	NP	1.10934	NP	NP	NP
BRD8	0.0665031	4	36.3636	1.1383	1.16015	1.34139			1.10023						C1R	0.174528	3	27.2727	1.42032			1.24037	1.49543
PI4K2A	0.0661885	4	36.3636	1.19888	1.36313				1.11259		1.47996				PTPLB	0.174475	3	27.2727	1.38134					1.26236			1.26218
PARD6A	0.0656979	4	36.3636	1.18304	1.23073			1.05869			1.2466				SNCAIP	0.1742	3	27.2727	1.58725		1.83033				1.1312
MYO5A	0.0656172	4	36.3636	1.36951			1.11488		1.12675				1.21562		RPRD1B	0.172623	3	33.3333	1.16443				NP		1.24974			NP	1.36417
PUS1	0.0653715	4	36.3636	1.2812	1.18761			1.12588		1.11638					RASA3	0.171381	3	27.2727	1.35755	1.14473				1.53493
METAP1	0.0652926	4	36.3636	1.1992	1.15426			1.11726		1.30913					DUSP4	0.170928	3	27.2727	1.65914				1.14579					1.25622
ETF1	0.0651192	4	36.3636	1.16735	1.21605			1.08467		1.15521					GPR82	0.170745	3	37.5	1.68904	1.56522			NP		1.10182			NP	NP
PNKP	0.0650564	4	36.3636	1.34754		1.32181		1.10571					1.12962		FOXN3	0.170289	3	27.2727	1.21662		1.1441			1.24808
RP9#RP9P	0.0639792	4	66.6667	1.15976	1.25575		1.33939	NP	NP	1.15116	NP		NP	NP	ZBTB38	0.169797	3	27.2727	1.18717		1.1559		1.77457
MAN2A1	0.0638682	4	36.3636	1.18326			1.12445		1.12312	1.48987					SNAP23	0.169253	3	27.2727	1.19956		1.20567				1.45764
PRKAR1A	0.0637206	4	36.3636	1.3093	1.20295			1.10381		1.13733					CEP85L	0.169155	3	33.3333	1.54597	1.46441			NP		1.20758			NP
MRPS7	0.063633	4	36.3636	1.22046	1.17788			1.09979		1.17338					SERPINE2	0.168947	3	27.2727	1.35416				1.23185		1.26613
ZNF407	0.0634788	4	36.3636	1.26525				1.06659	1.19674	1.12559					RTN1	0.168694	3	27.2727	1.14609		1.15356			1.30649
ABCF2	0.0632579	4	36.3636	1.2485	1.2019			1.05962		1.23409					TMEM200A	0.167289	3	33.3333	1.4726				NP		1.20507		2.22406	NP
MCAT	0.0631418	4	36.3636	1.35711	1.16707			1.07266					1.1388		PKD2	0.1672	3	27.2727	1.18395	1.41108				1.24999
SMYD5	0.0624624	4	36.3636	1.23743	1.24667			1.08659					1.0938		IL1R1	0.167196	3	27.2727	1.22919		1.31648			1.18861
BUB3	0.0624154	4	36.3636	1.14723				1.09431		1.26514		1.24545			SERTAD4-AS1	0.167124	3	42.8571	1.52987		1.75239	NP	NP	1.20485	NP		NP
WDR36	0.0623924	4	44.4444	1.19823	1.13846			NP		1.22178		1.42014	NP		PRKCH	0.166498	3	27.2727	1.37155			1.22813					1.26846
AGPAT3	0.0622382	4	36.3636	1.0659		1.11891		1.45776	1.15036						LOC100131096	0.166386	3	42.8571	1.38285	1.57113			NP	NP	1.1961	NP		NP
ACLY	0.0621131	4	36.3636	1.27247	1.14835			1.0955		1.13839					PCDHB10	0.165247	3	33.3333	1.5428		2.0624	NP		1.06286			NP
NAA16	0.0620903	4	36.3636	1.39207				1.13721		1.08116				1.2412	SERINC5	0.164454	3	27.2727	1.14449		1.3084			1.24542
PTBP3	0.0615317	4	36.3636	1.1829	1.20975			1.10488		1.14307					LAMP3	0.163723	3	27.2727	1.22621		1.18605			1.2442
ASB7	0.0614792	4	36.3636	1.23769						1.43492	1.36734	1.05806			FAM120C	0.161197	3	27.2727	1.33702						1.48146		1.72376
ROCK1	0.0614322	4	36.3636	1.14214	1.21134			1.10932		1.12401					PTGFRN	0.160495	3	33.3333	1.56657	1.46866			NP		1.13017			NP
HDHD3	0.0613105	4	36.3636	1.22051	1.27011			1.06577					1.10223		PLAUR	0.160389	3	27.2727	1.13591		1.24112			1.26036
DPH5	0.0612364	4	36.3636	1.48664	1.19732			1.07673		1.12158					SDC4	0.159538	3	27.2727	1.21763		1.18002			1.33404
TM9SF1	0.0611246	4	36.3636	1.18181	1.21101			1.07896					1.14269		CNN3	0.159519	3	27.2727	1.31694			1.1509		1.25707
DTNB	0.0610057	4	36.3636	1.28519				1.05093	1.21505	1.10002					NUAK1	0.159131	3	27.2727	1.08964	1.29696	1.36922
DNPEP	0.0608873	4	36.3636	1.20318	1.18253			1.1031		1.26497					FAM126A	0.158907	3	33.3333	1.47339				NP		1.1203		1.75874	NP
LRP8	0.0607323	4	36.3636	1.19397				1.07186		1.09026	1.30697				DYNC1I1	0.158501	3	27.2727	1.57531					1.16156				1.38248
ZNF805	0.0602892	4	44.4444	1.18384	1.22928		1.31631	NP				1.42788	NP		F3	0.158459	3	27.2727	1.1125	1.40933				1.23549
ZNF45	0.0601366	4	36.3636	1.14565	1.21394			1.07393		1.13629					GPC2	0.158378	3	33.3333	1.40255	1.52804			NP		1.19316			NP
C11ORF24	0.0597508	4	36.3636	1.19071	1.21116			1.07784		1.26857					CLEC2D	0.158305	3	27.2727	1.36586				1.21578					1.37712
SLC35A2	0.0596072	4	36.3636	1.21536	1.17589				1.17242	1.13739					PRKACB	0.155418	3	27.2727	1.16714		1.11563			1.43627
TIMM17A	0.0591349	4	36.3636	1.19335	1.18679			1.04492		1.13354					B3GALTL	0.154565	3	33.3333	1.70664	1.39134			NP		1.1881			NP
MKRN2	0.0587905	4	36.3636	1.21971	1.26258			1.06132			1.19289				RAB3A	0.154354	3	27.2727	1.50591					1.16847	1.18782
ATG3	0.0582391	4	36.3636	1.14153			1.07713		1.1815	1.27272					FRY	0.154339	3	27.2727	1.93958		1.24772		1.12752
STK4	0.0576136	4	36.3636	1.24331				1.10185	1.25641	1.12304					STRBP	0.153729	3	33.3333	1.42318	1.32425			NP		1.15867			NP
TFPT	0.0567839	4	36.3636	1.20831		1.45701		1.06668		1.11265					SYNE1	0.15367	3	27.2727	1.82869		1.19129		1.18691
SMARCE1	0.0565619	4	36.3636	1.17738	1.19509			1.07589		1.1885					CRIP3	0.153622	3	33.3333	1.54936	1.49645			NP		1.16167			NP
GEMIN6	0.0565216	4	36.3636	1.18866	1.21442			1.08622		1.12655					HLA-DPB1	0.15254	3	27.2727	1.20716				1.53014		1.34745
NFX1	0.0562808	4	36.3636	1.28424				1.06304	1.21932	1.08128					CHRNA6	0.15235	3	27.2727	1.47976	1.41436				1.50374
MLLT4	0.0562395	4	40	1.05858	1.43541	1.16593	NP		1.05414						LOC100132147	0.152284	3	42.8571	1.47951	1.8092			NP		1.14518	NP		NP	NP
HMGXB4	0.0559137	4	36.3636	1.12061			1.06823		1.17117	1.42088					TMEM98	0.1521	3	33.3333	1.49049	1.96197		NP	1.15274				NP
FOCAD	0.0558948	4	36.3636	1.30183		1.33742	1.10053		1.11638						ITGB5	0.151949	3	27.2727	1.70693		1.04579		1.07728
ZNF587	0.0558474	4	36.3636	1.247				1.09468		1.09463		1.36371			AIM1	0.150844	3	27.2727	1.27169			1.20463					1.3674
DDX19A	0.0553618	4	36.3636	1.23396	1.20312			1.06023						1.26528	CRABP2	0.150759	3	27.2727	1.48525	1.62164				1.12201
NUDC	0.0553211	4	36.3636	1.27954	1.08758		1.18437			1.19901					PVRIG	0.15026	3	27.2727	1.35008						1.18241	1.53256
USP21	0.0552035	4	36.3636	1.16023				1.07442				1.43131	1.19445		LAMP2	0.150096	3	27.2727	1.14654		1.18219			1.26868
RAB5A	0.0546957	4	36.3636	1.17511			1.06685		1.12637			1.11526			CYP2E1	0.149933	3	27.2727	1.47059						1.14758	1.87628
ADNP2	0.0545445	4	36.3636	1.2332	1.1823			1.08665					1.166		RBM6	0.149907	3	27.2727	1.48193					1.17893	1.50253
ISY1	0.0544626	4	44.4444	1.19729	1.16479		1.24873	NP		1.18568			NP		NKX6-3	0.149416	3	37.5	1.46864	1.35639			NP		1.38527			NP	NP
ZMPSTE24	0.0538876	4	36.3636	1.19094	1.10936			1.09225		1.19788					NANS	0.149033	3	27.2727	1.24645				1.26178				1.65437
NUCB1	0.0533011	4	36.3636	1.42563		1.32558		1.0879					1.1795		ECM1	0.147601	3	27.2727	1.47299	1.74603			1.26285
UBE2K	0.052017	4	36.3636	1.13003	1.15053			1.11263		1.14525					SPAG1	0.146147	3	27.2727	1.58274	1.36915					1.177
ZBTB17	0.0509402	4	36.3636	1.43155				1.08001				1.43966	1.0861		TSKU	0.145611	3	27.2727	1.45433					1.31622				1.08745
GGA3	0.0508134	4	36.3636	1.15882					1.18684	1.09204			1.11232		MGAT4A	0.144431	3	27.2727	1.11246	1.71623	1.17475
PAPD5	0.049904	4	44.4444	1.16238	1.18137	1.26093		NP		1.14704			NP		PAWR	0.144124	3	30	1.33027					1.16503	NP			1.32981
FNTB	0.0495532	4	36.3636	1.43835				1.04738	1.1833				1.08391		PXK	0.144083	3	33.3333	1.32926		1.49317	NP		1.18252			NP
ARHGAP5	0.0488127	4	36.3636	1.38722		1.31134	1.08322		1.12614						RNF122	0.143476	3	27.2727	1.29546	1.45714					1.17884
C17ORF101	0.0484159	4	36.3636	1.18739	1.14857			1.04965		1.31421					CSRP2	0.142651	3	27.2727	1.24835			1.14524		1.29667
ZNF783	0.0481393	4	40	1.28887				1.08097		1.18042	NP		1.08172		LAMB1	0.142297	3	27.2727	1.50616			1.12349	1.60517
CINP	0.0473511	4	36.3636	1.16584	1.36646			1.08971					1.08476		CREB3L1	0.141478	3	27.2727	1.96808		1.10417		1.17088
ZNF200	0.0469893	4	36.3636	1.23772	1.28065			1.06823		1.10218					UACA	0.141242	3	33.3333	1.27364			NP	1.33823	1.17058			NP
JAGN1	0.0469485	4	50	1.19803	1.22839			NP		1.08921	NP	1.3198	NP		SLC7A11	0.141119	3	27.2727	1.04099	1.92006				1.25677
USP8	0.0459163	4	36.3636	1.16155	1.16461			1.08395		1.16766					MDH1	0.13994	3	27.2727	1.33967			1.18792		1.16942
LDB1	0.0443734	4	36.3636	1.16885		1.29707		1.05876			1.33442				TAX1BP3	0.139829	3	27.2727	1.13197	1.30199				1.18062
GOLGA4	0.0433977	4	36.3636	1.21732				1.07369	1.10422	1.12308					WNT5A	0.139725	3	27.2727	1.13173	1.41694	1.11863
ERH	0.0429213	4	36.3636	1.15294	1.13354			1.08738					1.16956		FAM18A	0.13944	3	42.8571	1.35718	2.06563			NP		1.16823	NP		NP	NP
SEC11A	0.0425786	4	36.3636	1.12665	1.10805			1.10344		1.14881					LAT2	0.139087	3	27.2727	1.33765				1.23869		1.16777
MLX	0.0395783	4	36.3636	1.12189	1.14939					1.12529		1.32571			SLC25A42	0.139078	3	27.2727	1.46258	1.4078					1.14623
PYGO1	0.0388999	4	36.3636	1.74912	1.77936			1.06276		1.07391					JHDM1D	0.138768	3	30	1.16411		1.15777	NP		1.25338
EPN2	0.0384548	4	36.3636	1.05026	1.17803			2.16616	1.0541						CCNE2	0.138117	3	27.2727	1.43686				1.12561		1.20176
AZI2	0.0383614	4	36.3636	1.15684	1.13675	1.21536				1.13657					PDXK	0.137435	3	27.2727	1.13356	1.25179	1.24318
EIF4A3	0.035858	4	36.3636	1.12927	1.1432			1.07479		1.1609					CDK19	0.137238	3	27.2727	1.16454		1.13012			1.22335
SPHK2	0.0353316	4	36.3636	1.38027				1.04987		1.13213			1.08476		SEPT8	0.137078	3	30	1.18434	1.52942	1.13801	NP
DNAJA3	0.025894	4	36.3636	1.12039				1.06315		1.12517				1.16857	FAM45A	0.136937	3	33.3333	NP	1.3017			1.37215	NP	1.27934
LOC100506445	0.605965	3	50	3.38885	2.14785		2.90447	NP	NP		NP		NP	NP	SETD7	0.136425	3	33.3333	1.26251				NP	1.28681			1.5854	NP
CD24	0.48038	3	27.2727	2.28713				1.35747	2.43001						NCALD	0.136262	3	27.2727	1.18315		1.08646			1.22822
MGST1	0.473215	3	33.3333	2.52754				NP		1.12585		3.32931	NP		RFK	0.136184	3	27.2727	1.54049	1.1408		1.21797
LOC340184	0.45792	3	50	2.42328			3.83352	NP	NP	1.37173	NP		NP	NP	FZD8	0.135961	3	27.2727	1.41798	1.84212						1.58291
FOXG1	0.444101	3	27.2727	1.69603							2.10044	4.54093			YAP1	0.135538	3	27.2727	1.11938	1.24791	1.17597
PAGE2B	0.437059	3	42.8571	1.75813	2.43292	NP	3.64629	NP					NP	NP	CCDC92	0.135143	3	27.2727	1.24656			1.18151			1.56481
ASMT	0.38526	3	27.2727	3.16022	3.31737			1.23564							LOC100133039	0.135123	3	50	1.41562	1.57017			NP	NP	1.15828	NP		NP	NP
PRSS21	0.379546	3	27.2727	2.18276		2.1205	1.12857								CYB5R3	0.134951	3	27.2727	1.18123	1.23782	1.20241
LOC100507372	0.363451	3	50	2.0478	1.94361			NP	NP		NP	2.88047	NP	NP	APLP2	0.134129	3	27.2727	1.23927			1.16772		1.16044
S100A9	0.360234	3	27.2727	2.26742	2.10467									1.75547	TTC30A	0.133968	3	27.2727	1.7185	1.05994	1.24471
POMC	0.343598	3	33.3333	1.97662	2.19466			1.06409		NP		NP			DEGS1	0.133961	3	27.2727	1.18959			1.16299		1.17625
TNIP3	0.339459	3	27.2727	2.02378	3.01782				1.23065						TBC1D2B	0.133798	3	27.2727	1.1338	1.34578	1.1609
LINC00189	0.337947	3	50	2.17397	NP	1.98898	NP		1.22257	NP		NP	NP		SELM	0.1337	3	33.3333	1.41045	1.35015			NP	1.28221				NP
S100A8	0.331811	3	27.2727	1.94112	1.99479					1.52495					TANC1	0.13363	3	33.3333	1.41474		NP	1.33468	1.14027			NP
CYBRD1	0.325312	3	27.2727	1.91789				1.10891				2.4783			PANK1	0.133533	3	33.3333	1.45629	1.41961			NP		1.15452			NP
C1QC	0.319293	3	33.3333	1.9833	1.63335			NP		1.64497			NP		PLIN2	0.133475	3	27.2727	1.4927	1.05833					1.18824
TAS1R1	0.303431	3	37.5	1.56626	1.8908			NP			2.25012		NP	NP	CRTAP	0.133127	3	27.2727	1.10389		1.16003			1.12848
PHYHD1	0.297981	3	33.3333	1.93105	1.47834			NP	1.62798				NP		COL4A3	0.132822	3	27.2727	1.0436		1.07307		2.92592
FCRL4	0.284634	3	33.3333	1.87969			NP		1.24122			NP	1.75869		CCDC64	0.132625	3	27.2727	1.34408	1.41623		1.84754
GNAZ	0.282531	3	27.2727	2.03137		1.83921			1.31377						KIAA1462	0.132538	3	30	1.43801			1.08414	1.24181		NP
NAT8L	0.268556	3	37.5	1.42475	1.7704			NP			NP	2.82118	NP		NOGENE	0.132504	3	30	1.03449		1.04233	NP	1.44971
HESX1	0.268495	3	27.2727	1.729	1.53776	2.36057									EZR	0.132218	3	27.2727	1.23282			1.16163		1.17293
SHISA3	0.2654	3	33.3333	1.76814	1.75989			NP		1.19986			NP		TAGLN	0.131901	3	27.2727	1.35115	1.41354			1.33369
DGKG	0.261778	3	27.2727	1.80961	1.7479					1.30515					KDM2B	0.131146	3	33.3333	1.20746				NP	1.23899	1.16508			NP
NEURL2	0.260051	3	33.3333	1.70318			1.81141	NP		1.17075			NP		PARD3	0.131035	3	27.2727	1.41034					1.10779				1.38686
MGC29506	0.257476	3	27.2727	1.73378					1.09228				2.01191		LOC100132832	0.130752	3	50	1.35775	1.42511			NP	NP	1.15696	NP		NP	NP
FAIM	0.251124	3	27.2727	1.71312	2.08485				1.18502						MAOB	0.130149	3	27.2727	1.11192				2.60128	1.18968
ZNF256	0.239406	3	33.3333	1.64165				NP	1.69927	1.16464			NP		TSPAN11	0.130109	3	33.3333	1.67436				NP	1.23689	1.15187			NP
FEZ1	0.236295	3	27.2727	1.63258						1.39776	1.65894				STXBP1	0.129573	3	27.2727	1.39556				1.0831	1.33996
FAM26F	0.228635	3	33.3333	1.43926			NP		1.43024	1.40664		NP			COL13A1	0.129148	3	27.2727	1.14434		1.1549		2.34411
ANKRD22	0.226319	3	33.3333	1.665	1.6348			NP		1.40473			NP		EDIL3	0.128728	3	27.2727	1.23309						1.15436		3.35917
NT5DC3	0.224216	3	27.2727	1.38778					1.48518		1.53807				DOCK9	0.128408	3	27.2727	1.04587		1.09832				1.32427
HOMER2	0.220851	3	27.2727	2.97034	1.61803				1.41778						GUCY1A3	0.12816	3	27.2727	1.39049				1.08795		1.23174
IL6	0.220472	3	27.2727	1.70116	1.47811									1.60387	PNPLA7	0.128096	3	33.3333	1.31151				NP		1.53593	1.29974		NP
ZNRF3	0.21758	3	37.5	1.57902	1.61193			NP	1.23457		NP		NP		MPC1	0.128017	3	27.2727	1.11642				1.541	1.22888
L1TD1	0.217468	3	27.2727	1.98147				1.20711	1.45839						TMEM156	0.127638	3	27.2727	1.28129						1.15523			1.18571
HYMAI	0.217075	3	33.3333	1.82401			1.67677		NP	1.11344	NP				CPS1	0.127582	3	27.2727	1.41061					1.1968	1.15007
C7ORF41	0.216959	3	33.3333	1.57728				NP	1.467	1.16882			NP		MGC39372	0.127569	3	37.5	1.38838	1.36455			NP	1.3116		NP		NP
LOC100509088	0.214196	3	50	1.54072	1.49748			NP	NP	1.43645	NP		NP	NP	MPC2	0.127223	3	27.2727	1.1657				1.16794				1.54437
LOC284219	0.211246	3	50	1.45827	1.58897	2.11017		NP	NP		NP		NP	NP	KIAA0922	0.12713	3	27.2727	1.2053						1.21731		1.53639
LOC100505749#MAP3K13	0.209966	3	50	1.86524	1.38194			NP	NP	1.40669	NP		NP	NP	ZNF763	0.126781	3	37.5	1.28028			1.44598	NP				1.68219	NP	NP
HIST1H2AB	0.209203	3	27.2727	1.44202	1.21386		2.06873								TFB1M	0.12599	3	27.2727	1.22518						1.15685			1.1831
LOC339260	0.208786	3	50	1.46093	1.83744		NP	NP	1.40431	NP		NP	NP		TUBB3	0.124702	3	27.2727	1.20057				1.15766			1.92967
ITGA2	0.20871	3	27.2727	1.32729					1.44197		1.50464				DNAJB2	0.124646	3	27.2727	1.37798	1.4327			1.1332
PHKA1	0.207942	3	27.2727	1.56244	1.5791			1.064							TNFRSF9	0.124172	3	27.2727	1.46091				1.06617					1.18163
PDZD2	0.206349	3	27.2727	1.97965	1.16458	1.43641									ATP6V1H	0.124007	3	27.2727	1.11066	1.22462				1.28167
HIST2H2AA3	0.203091	3	27.2727	1.56471					1.30311				1.79862		ABI3BP	0.12367	3	27.2727	1.79754	1.1061			1.06464
SIGLEC10#SIGLEC12	0.203076	3	50	1.53873	1.64608			NP	NP	1.35441	NP		NP	NP	CYP7B1	0.122999	3	27.2727	1.05313	1.41962	1.147
IGK@#IGKC#IGKV3D-15#LOC100510044	0.199604	3	37.5	1.80795			1.30867	NP	1.21869	NP			NP		ANKRD44	0.122951	3	33.3333	1.37199	1.31514			NP		1.21838			NP
LEF1	0.19796	3	27.2727	1.63278	1.6083			1.06201							PDE6D	0.122805	3	27.2727	1.09628		1.16749		1.4341
MT1G	0.19685	3	27.2727	1.47027				1.31284		1.38053					RAB35	0.122787	3	27.2727	1.06436	1.22614	1.14673
KCNA2	0.195912	3	27.2727	1.56597	1.54367				1.17134						NRGN	0.122233	3	27.2727	1.40959			1.14715		1.14603
RTP4	0.195244	3	27.2727	1.63783	1.54172			1.1799							TTC3	0.121674	3	27.2727	1.24871			1.13449				1.50833
GBP2	0.194535	3	27.2727	2.0165	1.24973		1.37596								RCOR1	0.120714	3	27.2727	1.14564		1.12507				1.31667
CEP70	0.192076	3	27.2727	1.57073	1.53253					1.14701					FAM86C1	0.120449	3	27.2727	1.36319						1.10616		2.41374
LOC100506882	0.191827	3	50	1.50819	1.97258	1.52614		NP	NP		NP		NP	NP	CREB5	0.120204	3	27.2727	1.43945				1.06724		1.11646
PCSK1N	0.191821	3	27.2727	1.50818	1.48945						1.57806				MAGED1	0.120137	3	27.2727	1.39579	1.28063			1.15983
CCDC141	0.191238	3	37.5	1.51806		1.76522	NP		1.36948			NP	NP		ABR	0.11972	3	27.2727	1.31402	1.36908			1.1668
PLCD1	0.190706	3	27.2727	1.64544	1.52858			1.09151							HCN3	0.119373	3	33.3333	1.35942				NP		1.12744	1.6236		NP
LOC100507025	0.187433	3	50	1.49643	2.10096			NP	NP	1.2249	NP		NP	NP	C1ORF198	0.11933	3	33.3333	1.30764	1.36768			NP		1.17045			NP
PDIA5	0.185061	3	27.2727	1.49012				1.12601					1.28602		SPPL2B	0.119271	3	27.2727	1.36747			1.05266		1.17947
IGF2BP3	0.184575	3	27.2727	1.19658	1.35164	1.19041									DAB2	0.1189	3	27.2727	1.12529		1.25035			1.18036
BCL2A1	0.184241	3	27.2727	1.48794	1.43882					1.46811					LOC100506748	0.118829	3	50	1.24199		1.44126	NP	NP	1.14168	NP		NP	NP
ATP6V1E2	0.182778	3	37.5	1.9825	1.40739	1.63678		NP					NP	NP	KCTD11	0.118828	3	33.3333	1.37416			NP	1.2143	1.13512			NP
FAM59B	0.181652	3	37.5	1.57374	1.3903		1.59492	NP			NP		NP		CHD3	0.11879	3	27.2727	1.34717	1.36574				1.34265
HIST1H3H	0.181592	3	27.2727	1.79696			1.13516					1.27847			PLK2	0.118699	3	27.2727	1.15778		1.10102			1.21602
VWCE	0.180219	3	33.3333	1.40586		2.10285		NP		1.34805			NP		PASK	0.117779	3	27.2727	1.31799			1.15646		1.19062
ADM	0.177503	3	27.2727	1.55935						1.34282				1.49419	ADD2	0.117536	3	27.2727	1.35301				1.14425	1.50556
ZNF320	0.177104	3	33.3333	1.35904				NP	1.47638	1.2357			NP		H2AFY2	0.117331	3	27.2727	1.07529	1.21133	1.15555
KIAA0125	0.176745	3	30	2.58525			1.17272		1.22152	NP					NHS	0.117106	3	33.3333	1.35972			NP	1.14731	1.14911			NP
TEAD2	0.176142	3	33.3333	1.46662				NP	1.33526			2.05443	NP		LCAT	0.116906	3	27.2727	1.35082	1.40422					1.10382
HLTF	0.175157	3	27.2727	1.36643			1.62144			1.33832					COL18A1	0.116856	3	27.2727	1.39805			1.13119		1.13917
LILRB3	0.175019	3	27.2727	1.62788	1.484					1.21523					PNPLA8	0.11672	3	33.3333	1.35017	1.28309		1.50468	NP					NP
KCNK9	0.174768	3	33.3333	1.4833			NP			1.28256	5.29286	NP			GAMT	0.116232	3	27.2727	1.60031				1.07858		1.13838
CLEC4C	0.17463	3	37.5	1.46267				NP	1.2433			2.46487	NP	NP	RGS3	0.116067	3	27.2727	1.26748	1.50779		1.15402
TICAM2#TMED7-TICAM2	0.173767	3	50	1.39968	1.5486			NP	NP	1.18963	NP		NP	NP	EGFR	0.115558	3	27.2727	1.3573		1.09285		1.08355
PNOC	0.173144	3	27.2727	1.47876			1.24138	1.45338							ZFPM2	0.115388	3	27.2727	1.34555	1.57101			1.11594
TSPAN5	0.171729	3	27.2727	1.60759		1.05632				1.86692					CLIC6	0.115296	3	33.3333	1.34524				NP	1.26639	1.07828			NP
GTF2H2	0.169951	3	33.3333	1.45053	1.60173			NP		1.30304			NP		BRIP1	0.114834	3	27.2727	1.28774		1.53329			1.13227
GNLY	0.169584	3	27.2727	2.03993			1.26252		1.20513						SLC25A1	0.114788	3	27.2727	1.20298			1.1522	1.27529
CD72	0.168526	3	27.2727	1.26092	1.58691	1.23699									ZCCHC14	0.114685	3	27.2727	1.15205	1.39363	1.08271
FLJ44342	0.168368	3	42.8571	1.55607	NP	NP	1.22558	NP		NP	1.49717				CD180	0.114677	3	27.2727	1.54335	1.35108			1.11491
EP400NL	0.168125	3	33.3333	1.54774				NP		1.07006		2.07332	NP		HCFC2	0.114402	3	27.2727	1.16444					1.20555	1.17569
LOC400464	0.16786	3	37.5	1.40529	1.90789		NP	1.36282				NP	NP		MRC2	0.114307	3	27.2727	1.37816			1.10142		1.13594
LILRB1	0.167426	3	27.2727	1.44401					1.53603	1.21059					DOK4	0.114164	3	27.2727	1.06774	1.20508			2.77748
PPM1J	0.167328	3	33.3333	1.74619	1.46263			NP	1.2646				NP		IDS	0.114147	3	27.2727	1.0704		1.18279			1.12312
SH3BP1	0.167098	3	27.2727	1.63631	1.46199			1.11501							NEO1	0.11412	3	27.2727	1.34511				1.09518		1.13426
LOC387895	0.166342	3	42.8571	1.6925	2.02837			NP	NP	1.07801	NP		NP		LRIG3	0.113752	3	33.3333	1.34781			NP		1.10987		2.28471	NP
TMEM171	0.166045	3	33.3333	1.44046	1.45478			NP	1.48474				NP		SGCD	0.113603	3	27.2727	1.33939	1.43262					1.06657
KIF21A	0.165992	3	33.3333	1.44221	2.349			NP		1.24151			NP		HSPB8	0.1132	3	27.2727	1.35916					1.09434			1.16308
LOC100289294	0.165642	3	50	1.46738	1.31603		1.55925	NP	NP		NP		NP	NP	AFAP1	0.113076	3	27.2727	1.68264						1.13438			1.11371
LOC729680	0.163331	3	50	1.37787	1.79207			NP	NP	NP	NP		NP	1.47751	CNRIP1	0.112733	3	33.3333	1.4865	1.34421			NP		1.12682			NP
TLCD1	0.16317	3	33.3333	1.82746	1.4512			NP	1.2586				NP		SYNJ2	0.112677	3	27.2727	1.11278		1.16736			1.09739
TNFRSF1B	0.163044	3	27.2727	1.25268		1.26671			1.33573						CPE	0.112649	3	27.2727	1.29755			1.10488		1.24963
POU5F1#POU5F1B#POU5F1P3#POU5F1P4	0.162016	3	37.5	2.0934	1.44804			1.09276	NP		NP			NP	COQ10A	0.112635	3	33.3333	1.33606	1.28151		1.48851	NP					NP
CCL13	0.161588	3	27.2727	1.33253	1.44688						1.66414				CDKN2C	0.112554	3	27.2727	1.33578	1.27946		1.81633
FAM69A	0.158892	3	27.2727	1.42222	1.34631				1.46007						STAT5B	0.112475	3	27.2727	1.33551				1.1065		1.18497
BET1L	0.158319	3	27.2727	1.60267		1.57286		1.05195							C17ORF108	0.112296	3	33.3333	1.35922			1.056		1.1334	NP			NP
SRGN	0.1582	3	27.2727	1.43766	1.62237				1.26284						AP1B1	0.112122	3	30	1.34206			1.1199	1.20347	NP
SRD5A3	0.15632	3	27.2727	1.65857	1.46891					1.39698					PIP5K1C	0.111997	3	27.2727	1.08019	1.20082		1.60212
TLR9	0.15594	3	33.3333	1.41476	1.29088			NP	1.44539				NP		SVIL	0.111909	3	27.2727	1.32165				1.14811	1.34713
PRDM15	0.155727	3	33.3333	1.49528	1.3706			NP		1.26184			NP		TMX4	0.111849	3	27.2727	1.3065			1.43409	1.11932
HELLS	0.15454	3	27.2727	1.77192			1.19727				1.3497				HSPA12A	0.111485	3	27.2727	1.33981	2.37701				1.09615
SPATA9	0.154249	3	37.5	1.42785	1.42698	NP		NP			1.25514		NP		MOB1B	0.111239	3	33.3333	1.2719	1.33895			NP		1.23051			NP
FJX1	0.15409	3	27.2727	1.4101				1.09194				2.41304			EYA3	0.111022	3	27.2727	1.19922				1.22095	1.1178
SLC25A23	0.152212	3	27.2727	1.40539			1.61338			1.21681					FBXL5	0.110804	3	27.2727	1.52691	1.0623					1.16732
CD274	0.151114	3	33.3333	1.51986	1.38624			NP		1.14206			NP		CBWD1#CBWD2#CBWD3#CBWD5#CBWD6#CBWD7#LOC100507355	0.110383	3	37.5	1.32834	1.2852				NP		NP		1.16141	NP
HSD17B4	0.149913	3	27.2727	1.3526		1.83444			1.29083						HECA	0.110218	3	27.2727	1.30793			1.14572					1.21055
ACOT4	0.149721	3	33.3333	1.39916	1.30677	1.88815		NP					NP		PPM1N	0.11019	3	33.3333	1.22357	1.37471			NP		1.13074			NP
C12ORF45	0.147554	3	33.3333	1.4563	1.54552		NP		1.17732			NP			JAG1	0.109934	3	27.2727	1.14432		1.15409			1.11162
PAQR7	0.147508	3	33.3333	1.27091			NP		1.28639	1.41993		NP			SYNJ2BP	0.109911	3	27.2727	1.2299			1.16525				1.44958
LOC154761	0.146685	3	42.8571	1.46794	1.33146		1.51805	NP	NP		NP		NP		PAPOLG	0.109409	3	27.2727	1.37473	1.10006		1.20354
TMC5	0.146287	3	27.2727	1.50085	1.40571								1.19932		BBX	0.109374	3	27.2727	1.22311			1.14453						1.2307
KIAA1551	0.144951	3	27.2727	1.70942				1.2047	1.45103						PLXND1	0.10921	3	27.2727	1.13389	1.46796				1.1569
EXO1	0.144197	3	27.2727	1.40018					1.19156	1.5115					ARRDC2	0.109068	3	33.3333	1.32378	1.33134			NP	1.20692				NP
GABRB2	0.14367	3	27.2727	1.67217						1.18826	1.37215				ARHGAP32	0.108922	3	27.2727	1.08687	1.27848	1.07596
AAED1	0.143126	3	37.5	1.59197	1.27479			NP			1.3711	NP	NP		C5ORF15	0.108854	3	27.2727	1.08663	1.19467				1.17659
MT2A	0.142959	3	27.2727	1.48416	1.39691					1.25183					IGFBP7	0.108801	3	27.2727	1.23262			1.14372		1.11994
HOMER1	0.142418	3	27.2727	1.31073	1.59121			1.22215							PRKRA	0.108678	3	30	1.3117	1.32599	1.51324				NP
RASSF5	0.141106	3	33.3333	1.41713		1.66804		NP		1.16386			NP		MSN	0.108538	3	30	NP		1.14335		1.06991			1.17689
PTPRE	0.141023	3	27.2727	1.21051	1.3338			1.6783							GPC4	0.108354	3	27.2727	1.41186	1.63728			1.06546
DHRS11	0.140044	3	27.2727	1.33126	1.38925	1.68669									PTTG3P	0.108093	3	27.2727	1.59338				1.14272					1.09195
VAMP5	0.138683	3	27.2727	1.5088		1.2167		1.27317							CHSY1	0.107902	3	27.2727	1.31989	1.2477			1.19275
CRYGS	0.138609	3	33.3333	1.37173			1.55449	NP		1.11412			NP		UGP2	0.10789	3	27.2727	1.14222	1.32723								1.18701
NUDT17	0.138605	3	33.3333	1.37172	1.38614			NP		1.1013			NP		DKFZP564C152	0.107481	3	33.3333	1.31846	1.40235			1.11475	NP		NP
APH1A	0.138527	3	27.2727	1.44846	1.38528					1.12219					CADPS2	0.107083	3	27.2727	1.09283	1.19122			1.78351
RAB31	0.138276	3	27.2727	1.37186			1.86039			1.16462					TRIM8	0.105731	3	27.2727	1.0756	1.18859				1.15643
TREML2	0.137714	3	27.2727	1.84539					1.30783				1.17611		ULBP2	0.105706	3	30	1.31758	1.31965					1.08215	NP
GOLM1	0.137097	3	27.2727	1.36804	1.24461		1.81511								MACF1	0.105674	3	27.2727	1.08129		1.19999			1.18963
CD300A	0.136634	3	27.2727	1.47381				1.09988		1.26652					PPM1A	0.10544	3	27.2727	1.33269				1.05757				1.48206
POLD1	0.136041	3	27.2727	1.36547				1.10175					1.22684		AR	0.104918	3	27.2727	1.28983	1.35927					1.10207
ZIK1	0.135851	3	33.3333	1.61092	1.3783			NP		1.22099			NP		FGD5	0.10483	3	33.3333	1.23511				NP		1.124		2.24895	NP
CCR6	0.135616	3	27.2727	1.21225	1.46038	1.21018									IARS2	0.104549	3	27.2727	1.16119			1.13773					1.16847
PCCB	0.13558	3	27.2727	1.39585				1.13886					1.21406		GNG12	0.104171	3	27.2727	1.12502		1.11058			1.19802
PTHLH	0.134779	3	27.2727	1.16297		1.10849	1.72007								CDK18	0.103594	3	27.2727	1.56134					1.18444				1.08265
PTPLAD2	0.134742	3	33.3333	1.35896			NP	1.68264	1.2631			NP			RRAGA	0.102378	3	27.2727	1.31838			1.13469		1.11981
C9ORF40	0.134452	3	27.2727	1.37467			1.13548		1.30057						GPR176	0.10174	3	27.2727	1.04628		1.12013		1.4746
RNF168	0.133358	3	37.5	1.34034				NP	1.29982	1.26086			NP	NP	SLC10A3	0.101458	3	27.2727	1.29425			1.84798	1.1334
FBL	0.13317	3	27.2727	1.26838			1.20871		1.27616						MSRB3	0.101029	3	33.3333	1.76725		NP		1.0786		2.28844	NP
GDF11	0.133041	3	27.2727	1.37102						1.34116	2.09265				GNAL	0.100981	3	27.2727	1.58633	1.57431			1.04759
LOC401522	0.132913	3	50	1.32631	1.37068			NP	NP		NP	1.67315	NP	NP	ZNF443	0.100949	3	27.2727	1.2965			1.6968			1.10308
H2AFX	0.132625	3	27.2727	1.19864	1.4606		1.11137								ZNF70	0.100863	3	33.3333	1.23692	1.30299			NP		1.15065			NP
MCCC1	0.132466	3	27.2727	1.20769	1.26562				1.27066						FKBP15	0.100455	3	30	1.29043			1.13116			NP		1.15361
LILRA6#LILRB3	0.132353	3	37.5	1.35652	1.40298				NP	1.13487	NP			NP	GRID1	0.100156	3	33.3333	1.29385				NP	1.11358	1.20692			NP
SLC4A5	0.131038	3	27.2727	1.47764				1.08226	1.29596						TRIM9	0.0995443	3	27.2727	1.8587	1.08996		1.11739
RP9	0.130505	3	33.3333	1.27992		1.60265	NP		1.13066			NP			TBPL1	0.0994882	3	30	1.24059				1.13065		NP			1.23927
MIR21	0.130226	3	37.5	1.35139			1.51122	NP		1.18655	NP		NP		EIF1	0.0992376	3	27.2727	1.15957			1.12906					1.14161
HIST1H3I	0.130093	3	27.2727	1.66613					1.25472	1.32422					KIAA0930	0.098827	3	27.2727	1.22069				1.09648		1.14334
CFLAR-AS1	0.130088	3	50	1.35106			2.41713	NP	NP	1.21462	NP		NP	NP	ASAP2	0.0978775	3	27.2727	1.29282			1.10272	1.29398
FPR2	0.128875	3	27.2727	1.53768	1.36028					1.17058					TBL1X	0.0973221	3	27.2727	1.24146				1.09366					1.22601
CARS	0.128854	3	27.2727	1.46416	1.36023					1.15842					CA8	0.0971317	3	27.2727	1.44266			1.12736		1.1075
TICRR	0.128634	3	33.3333	1.39007		1.40195	NP		1.25211			NP			C1ORF61	0.09707	3	27.2727	1.06594	1.17188	1.11707
C14ORF126	0.128236	3	33.3333	1.40333	1.39044			NP		1.21468			NP		GATAD2B	0.0969795	3	33.3333	1.28333	1.25468	1.44393		NP					NP
CIB2	0.127499	3	27.2727	1.34484	1.44376			1.07563							KCTD7#RABGEF1	0.0965695	3	37.5	1.26788			1.12658	NP	1.14151	NP			NP
COPG1	0.127111	3	27.2727	1.36093				1.15398	1.28902						UBQLN2	0.0962204	3	30	1.28147	1.15762	NP		1.1261
ATP2A3	0.126776	3	27.2727	1.30769	1.15341			1.37574							NQO2	0.0958163	3	27.2727	1.27949	1.24995			1.1458
CCDC117	0.126216	3	33.3333	1.14882				NP		1.22392	1.36447		NP		RBBP7	0.0955703	3	27.2727	1.27868	1.17579			1.13745
DNAAF2	0.126191	3	30	1.29286	1.52002			1.19866		NP					F8	0.0949758	3	27.2727	1.19366				1.12437					1.2128
MESP1	0.125509	3	33.3333	1.32307	1.35167			NP				2.25311	NP		ACVR1B	0.0942882	3	27.2727	1.10365	1.22205	1.11086
HIST1H2AE	0.124174	3	27.2727	1.57566			1.08617		1.24414						MAGED2	0.0935844	3	27.2727	1.16291		1.5876	1.1161
CRYZ	0.123777	3	27.2727	1.33595	1.30867			1.35005							MYCBP2	0.0931753	3	27.2727	1.32641	1.28502			1.10562
WWC1	0.122801	3	27.2727	1.33362			1.57409						1.10606		UBE2R2	0.0930248	3	33.3333	1.23867	1.27646			NP		1.17427			NP
AGPAT5	0.122696	3	27.2727	1.30235			1.19366	1.33091							SPTAN1	0.0929401	3	27.2727	1.27006	1.2203			1.07773
SKA1	0.122583	3	27.2727	1.38767			1.1935					1.19405			LSM10	0.0928194	3	33.3333	1.18817	1.27577			NP		1.11905			NP
RNF213	0.121968	3	33.3333	1.23289		1.47978		NP		1.15009			NP		SPHK1	0.0925976	3	27.2727	1.27503			1.09199	1.35997
POLK	0.121842	3	33.3333	1.35408	1.28762			NP		1.23999			NP		GGA2	0.090678	3	27.2727	1.19108			1.09743		1.1255
RAPGEF1	0.121791	3	27.2727	1.47915				1.11093					1.1954		MEIS1	0.0902836	3	30	1.0705			NP	2.49613	1.12805
TSTD1	0.12099	3	42.8571	1.70282	1.3402			NP	NP	1.2313	NP		NP		RAD17	0.0901532	3	27.2727	1.09528				1.39989		1.17608
PVRL1	0.120704	3	27.2727	1.38193				1.03686	1.27779						CARHSP1	0.0898881	3	27.2727	1.22656				1.11733	1.16925
DLGAP1-AS1	0.120631	3	33.3333	1.26761		1.77847	NP		1.12114			NP			FAM13A	0.0898389	3	27.2727	1.11726	1.18042				1.09754
DERL3	0.120629	3	33.3333	1.32847				NP	1.27699				NP	1.43875	DDR1	0.0896863	3	27.2727	1.3805			1.09324		1.13457
RNASET2	0.120257	3	27.2727	1.17855	1.50031	1.10075									TRABD	0.0886777	3	27.2727	1.2259				1.11566		1.17432
SLC27A2	0.11993	3	27.2727	1.47586	1.82777		1.08486								SLITRK6	0.0883387	3	33.3333	1.61194			NP	1.15528	1.07479			NP
CDC42SE2	0.119399	3	33.3333	1.31702			NP		1.20424		1.39875	NP			NPAS2	0.0882995	3	27.2727	1.36303				1.0567	1.30664
GFM1	0.119103	3	27.2727	1.35636	1.20385					1.23514					CAND1	0.0876098	3	27.2727	1.23036				1.11419		1.12396
NCBP2	0.118987	3	27.2727	1.21732				1.17195		1.26928					SLC46A3	0.0875795	3	27.2727	1.09236		1.17433			1.12398
PTGDR	0.118526	3	27.2727	1.88048				1.11581		1.17299					HERC3	0.0875135	3	27.2727	1.07972		1.10463			1.1213
POLI	0.11836	3	27.2727	1.17416		1.23383			1.23436						LYST	0.0868299	3	27.2727	1.22219			1.11312					1.24228
ENTPD7	0.118224	3	27.2727	1.30463	1.33322						1.37909				CCDC101	0.0865881	3	27.2727	1.17893		1.25208				1.12932
PPM1M	0.118171	3	37.5	1.32266	1.3168	1.69961		NP		NP			NP		PSEN2	0.0864051	3	27.2727	1.0985	1.26669				1.10213
BIVM	0.117627	3	33.3333	1.46554	1.66328	NP		1.11609			NP				PDZD11	0.086312	3	33.3333	1.24859	1.17238		1.52442	NP					NP
QDPR	0.11753	3	27.2727	1.18631		1.12426			1.20213						BASP1	0.0862624	3	27.2727	1.24843	1.23496			1.17736
DCUN1D1	0.117378	3	27.2727	1.17703					1.23209	1.32671					RNF170	0.0862088	3	27.2727	1.13378			1.28501			1.13438
HIST1H3C	0.117324	3	27.2727	1.98675				1.25082	1.232						FZD7	0.0859064	3	27.2727	1.091	1.17991	1.07108
PUSL1	0.117153	3	33.3333	1.28084	1.33053			NP					NP	1.47403	LOC100507625	0.0854199	3	50	1.24573	1.23506			NP	NP	1.15022	NP		NP	NP
DANCR	0.115682	3	50	1.31681	1.30675			NP	NP	1.25624	NP	NP	NP		PRMT2	0.0853165	3	27.2727	1.08483		1.17411				1.16589
RGL1	0.115107	3	27.2727	1.31546				1.11139		1.26793					AFF4	0.085036	3	27.2727	1.14407				1.14907	1.12647
ITPR2	0.115001	3	27.2727	1.23937	1.5168				1.19149						MICAL3	0.084615	3	30	1.21038	1.2486			1.18518			NP
MCM10	0.113995	3	27.2727	1.43882					1.13957		1.58504				SH3BP4	0.0845537	3	27.2727	1.7426		1.11					1.11261
MAD2L1	0.113828	3	27.2727	1.34523					1.22585	1.22851					RASL11B	0.0844481	3	27.2727	1.24262				1.06242			1.96981
ETS1	0.113639	3	27.2727	1.41408			1.17641		1.20339						PLEKHA8	0.0843085	3	33.3333	1.20536				NP	1.1477	1.12867			NP
FOXJ1	0.113299	3	27.2727	1.55187				1.05397			1.31435				ZHX2	0.0842553	3	27.2727	1.22286	1.24742			1.15063
NPM3	0.113242	3	27.2727	1.32075			1.1594		1.27079						CAMK2G	0.0834027	3	27.2727	1.24464			1.05497		1.12789
PRPF31	0.112433	3	27.2727	1.45112				1.09389					1.22274		LMNA	0.083366	3	27.2727	1.23822			1.10837		1.08615
UQCRH	0.112216	3	27.2727	1.18262				1.23078		1.22302					TUG1	0.0827891	3	30	1.20845			1.10758		1.12603	NP
C2ORF82	0.112038	3	33.3333	1.30829	1.26562			NP			1.85284		NP		RAB3GAP1	0.0826086	3	27.2727	1.20252				1.15604					1.11655
RBPJ	0.111931	3	27.2727	1.18632			1.14305		1.26788						AMOTL2	0.0819652	3	27.2727	1.09992		1.20449			1.11559
HIST1H2BG	0.111655	3	27.2727	1.77088			1.06006		1.22204						LPHN1	0.0816855	3	27.2727	1.31644				1.05581		1.12426
CEP55	0.111519	3	27.2727	1.29532	1.31646					1.26883					GAS2L1	0.0807105	3	27.2727	1.10475		1.29629			1.07171
SLC43A1	0.111361	3	30	1.34798			1.14789			1.31074	NP				TMEM194A	0.0806199	3	27.2727	1.21388	1.23558			1.17305
AHNAK	0.111137	3	27.2727	1.16276		1.12631				1.36498					RHOT1	0.0805945	3	27.2727	1.18179			1.2642	1.10567
TRMT10C	0.111075	3	33.3333	1.30604	1.2757			NP		1.23102			NP		TMC6	0.0805416	3	27.2727	1.4257			1.10451			1.17125
CHKA	0.111005	3	27.2727	1.08926	1.26097					1.60388					PTP4A2	0.0803114	3	27.2727	1.11236			1.0734					1.14771
STAU2	0.11084	3	27.2727	1.3055	1.34515	1.37328									LRP1B	0.079522	3	30	1.86029	NP		1.07937	1.13876
SOCS3	0.110703	3	27.2727	1.32641			1.44281	1.07938							MTF2	0.0773542	3	27.2727	1.1474	1.32661		1.10018
TYW3	0.110091	3	33.3333	1.21583			NP	1.29073	1.21931			NP			MBNL2	0.0766606	3	27.2727	1.1776			1.09924		1.18576
JAK3	0.109732	3	27.2727	1.04236		1.21868	1.43451								GSTM3	0.0763112	3	27.2727	1.11924		1.08882			1.08983
YRDC	0.109477	3	27.2727	1.23233	1.3114						1.39779				TGIF2	0.0760281	3	27.2727	1.31732	1.06067	1.13228
LOC100509749	0.108905	3	37.5	1.78519	1.06832	NP	1.21724	NP			NP				MOSPD2	0.0754986	3	27.2727	1.09073				1.45018	1.08886
KLHL8	0.108778	3	33.3333	1.39879	1.324			NP		1.10896			NP		FAM8A1	0.0754689	3	27.2727	1.21425	1.20175							1.472
NARG2	0.108296	3	27.2727	1.16956	1.26556					1.24735					SRSF11	0.0751984	3	27.2727	1.25303	1.21813			1.09183
CHPT1	0.108133	3	27.2727	1.30808			1.15463			1.36391					PPP1R7	0.0748079	3	27.2727	1.16152				1.04774	1.18161
LOC647131	0.107903	3	42.8571	1.30751			NP	NP	1.20361	NP	1.98201	NP			ATPAF2	0.0742501	3	27.2727	1.21045				1.04328		1.10375
ESYT1	0.10786	3	27.2727	1.17266		1.18135				1.64342					GOLGA3	0.0737341	3	27.2727	1.1495			1.09527		1.17184
DTYMK	0.10785	3	27.2727	1.10427			1.3196		1.17683						CNTRL	0.0736673	3	27.2727	1.28173	1.21325			1.07975
GTPBP8	0.107341	3	27.2727	1.21428	1.3167					1.21383					FAM149B1	0.0734528	3	30	1.26556				1.03898	1.19739		NP
SEPT7	0.107161	3	27.2727	1.17168	1.28069	1.17042									CS	0.0732961	3	27.2727	1.24505	1.20672			1.09468
C3ORF38	0.106466	3	33.3333	1.36493	1.21393			NP		1.17509			NP		CDK2AP2	0.0725393	3	27.2727	1.19121	1.20966			1.19939
EIF4A2	0.10568	3	27.2727	1.58219	1.30204			1.12976							SAP130	0.0720088	3	33.3333	1.28436	1.1251	NP		1.09294				NP
CISD2	0.105483	3	33.3333	1.22718	1.30156			NP	1.28844				NP		ATP5L	0.0719862	3	27.2727	1.12469				1.09291		1.17593
PRG2	0.105459	3	27.2727	1.46364					1.12493		1.29982				TBCA	0.0706601	3	27.2727	1.19932			1.31431	1.08702
RNF2	0.104803	3	27.2727	1.3444	1.29989					1.14536					TMSB4X#TMSB4XP8	0.0702245	3	37.5	1.18577				1.09054	NP		NP		1.23213	NP
TPP2	0.104513	3	27.2727	1.1038		1.20961	1.34384								MAP1LC3B	0.0697489	3	27.2727	1.11312		1.42068	1.0899
NT5DC1	0.10442	3	33.3333	1.24908	1.29895			NP		1.23116			NP		PAIP2	0.0693609	3	33.3333	1.19532	1.16628		1.31726	NP					NP
RNF6	0.103802	3	27.2727	1.09689		1.20838	1.33958								KCMF1	0.0678725	3	27.2727	1.19075	1.14737					1.15941
LOC339352	0.103752	3	42.8571	1.44578		1.39517		NP	NP		NP		NP	1.35634	C19ORF54	0.0676225	3	27.2727	1.18976	1.20218			1.08704
NDC80	0.103249	3	27.2727	1.45193	1.16621		1.1862								RIPK2	0.0676111	3	27.2727	1.18995				1.08671					1.14072
CXXC1	0.103058	3	27.2727	1.12912		1.16113			1.22114						EFCAB2	0.0674303	3	27.2727	1.072		1.07809			1.09893
TCF12	0.102979	3	27.2727	1.16584		1.18181	1.46541								CCNI	0.0672382	3	27.2727	1.18517	1.16798			1.08813
NDUFAF3	0.102797	3	27.2727	1.29091	1.15089								1.17017		KIAA1644	0.0670958	3	30	1.33497				1.04136		1.11483	NP
LRRC58	0.102154	3	37.5	1.22526			NP		1.25168	NP		NP	1.30318		PHF10	0.0667051	3	27.2727	1.23852	1.19128			1.08355
SSRP1	0.102147	3	27.2727	1.07672		1.20552			1.16967						GGPS1	0.0657141	3	27.2727	1.31443	1.08185					1.09166
DNAJA4	0.101977	3	27.2727	1.49533	1.32577					1.10256					KIF3B	0.0656825	3	30	1.14249	1.18809	NP		1.10094
GALNT1	0.10196	3	27.2727	1.17907			1.16765		1.18548						KIAA0247	0.0640884	3	27.2727	1.17922	1.17733								1.1422
UTP18	0.101726	3	27.2727	1.11256		1.15848	1.38997								ATP6V1E1	0.0639907	3	27.2727	1.11931		1.49238	1.08218
ACSM1	0.101643	3	30	NP	1.65211	1.04014		1.20465							WDPCP	0.0638468	3	37.5	1.13634	1.18238			NP		1.15972	NP		NP
XYLB	0.10117	3	30	1.36081	1.29101					1.0999	NP				RRAD	0.0635628	3	27.2727	1.51534						1.05859			1.08853
CEACAM21	0.100947	3	27.2727	1.65951				1.05557		1.29721					WDTC1	0.0622112	3	27.2727	1.16132		1.33419	1.0616
PPIF	0.100881	3	27.2727	1.30134	1.1748					1.20334					PHLDA3	0.0602637	3	27.2727	1.16767	1.5725			1.06652
TMEM41A	0.10054	3	33.3333	1.28583	1.28102			NP	1.24307				NP		CTDSP1	0.0597434	3	27.2727	1.16611	1.15335				1.14819
RASSF2	0.100092	3	27.2727	1.15241		1.23306	1.28998								KCNN2	0.0594705	3	27.2727	1.07616	1.09734	1.08544
ZNF266	0.100007	3	27.2727	1.08988	1.31869	1.20184									ST18	0.0588317	3	30	NP			1.17217	1.0678			1.07092
MRPS25	0.0996637	3	37.5	1.33565	NP	1.24204	1.20078	NP		NP					RPS20	0.057845	3	27.2727	1.0538			1.18325						1.12735
MINPP1	0.0996456	3	27.2727	1.28248	1.2873	1.41182									FAM3A	0.0572807	3	27.2727	1.21082	1.15188			1.07326
CHEK1	0.0995684	3	27.2727	1.28712			1.15358		1.11146						PPME1	0.0544158	3	27.2727	1.15064	1.20704			1.06006
TAGLN2	0.099536	3	27.2727	1.27946						1.16107			1.21966		RPL21	0.0420767	3	30	1.07272	NP		1.0533						1.16381
SKIL	0.0988124	3	27.2727	1.28528			1.10617		1.18526						ADAMDEC1	0.464487	2	18.1818	2.44188				1.66629
CC2D2B	0.0988048	3	27.2727	1.38134		1.24012	1.34981								CDR1	0.434454	2	20	NP			2.10846	1.58383
EIF5	0.0974262	3	27.2727	1.1449			1.15579		1.14578						GPNMB	0.404003	2	18.1818	2.11873				1.59218
AP1AR	0.0971445	3	27.2727	1.25861			1.15773		1.31336						PTPRS	0.401788	2	18.1818	2.20039				1.56522
AP3D1	0.0970118	3	27.2727	1.64542						1.19026			1.16259		PCDHGB5	0.385406	2	20	NP	1.54516	2.17914
MBIP	0.0966669	3	27.2727	1.31735	1.38207		1.15707								LHX8	0.380994	2	28.5714	2.26263	NP	3.71112	NP					NP	NP
LINC00338	0.0965715	3	33.3333	1.31295				1.09059	NP		NP		1.16201		ASPN	0.368483	2	18.1818	2.00524	3.40403
ZNF550	0.0961829	3	27.2727	1.27184					1.2682	1.15563					LOC729285	0.367847	2	28.5714	2.26966	2.98714			NP	NP		NP		NP
SLC25A36	0.0960064	3	27.2727	1.28644				1.08281		1.19497					PROM1	0.361366	2	18.1818	2.08702				2.61563
PAK1IP1	0.0959354	3	27.2727	1.27832			1.1466		1.21788						CHIT1	0.35052	2	20	1.5019			NP		1.64177
CASP6	0.0959274	3	27.2727	1.31052	1.50805			1.10942							CCDC74A#CCDC74B	0.350378	2	33.3333	2.66903		NP	NP		NP	2.97382	NP	NP
TMEM97	0.0955443	3	27.2727	1.31065			1.15117		1.17233						NUPR1	0.329878	2	20	1.67898	NP			1.57972
FLJ41757	0.0954845	3	50	1.55027	1.27724			NP	NP	1.12581	NP		NP	NP	IL18	0.327568	2	18.1818	1.95064				1.38903
SRSF7	0.0951834	3	27.2727	1.24499				1.15502		1.19945					PLA2G7	0.326002	2	18.1818	1.7932				1.48165
STK3	0.0950271	3	27.2727	1.31098				1.11233		1.16267					ELL3	0.313483	2	66.6667	NP	NP	NP	NP	NP	1.44926	NP		NP	NP	2.05317
ATP9B	0.0947604	3	27.2727	1.08502				2.92508	1.11247						NPIPL3	0.31339	2	20	1.5685					1.66134	NP
RRN3P2	0.0945965	3	50	1.20949				NP	NP	1.19257	NP	1.95843	NP	NP	ORM1	0.311407	2	18.1818	1.35564					1.65229
DGKE	0.0942708	3	27.2727	1.25646	1.21725					1.16942					COL8A1	0.307623	2	18.1818	3.55509				1.27283
SH3GLB2	0.0941591	3	27.2727	1.11789	1.23228				1.3358						SAMD12	0.304678	2	25	1.83782	NP		NP		1.52327			NP
WDR52	0.0939184	3	27.2727	1.29901			1.409			1.15362					CPA6	0.296561	2	25	NP	2.63306	NP	1.53009				NP
GYS1	0.0936845	3	30	1.26619				1.08131		1.21137		NP			GALNT14	0.294834	2	18.1818	1.45815					1.64418
UBA6	0.0933338	3	27.2727	1.29008	1.17028					1.19041					ZNF287	0.293907	2	18.1818	1.06414			3.00402
FAM35A	0.0932335	3	27.2727	1.13353	1.23072	1.31223									CRISPLD1	0.290655	2	22.2222	NP				2.17288	NP	1.88224
MTMR1	0.0926687	3	27.2727	1.25354			1.10605	1.24178							LOC100507804#TPSAB1	0.289327	2	28.5714	2.30448	1.94785				NP	NP	NP			NP
RHOQ	0.0922046	3	27.2727	1.39354				1.12234		1.18752					AP1S2	0.286958	2	18.1818	1.54663		1.8545
PARM1	0.0917785	3	27.2727	1.39561			1.15032		1.13442						IGHV5-78	0.286047	2	22.2222	1.6785			2.94017				NP			NP
UBE2Q2	0.0915967	3	33.3333	1.23926	1.2679			NP	1.24226				NP		TPSAB1	0.285461	2	18.1818	2.6065	1.68338
REXO2	0.0915537	3	27.2727	1.1917				1.15177		1.18738					FBP1	0.2826	2	18.1818	1.33483			1.96962
PRDX4	0.0913531	3	30	1.20693					1.20065		NP		1.3324		TUBB2A	0.28206	2	18.1818	2.11596				1.4002
TLX2	0.0909688	3	27.2727	1.72544	1.41334			1.0578							SFRP2	0.281716	2	22.2222	2.49619			NP		1.27065			NP
ABHD6	0.090733	3	27.2727	1.40805	1.49049			1.08892							GPR18	0.279587	2	18.1818	1.75401				1.52277
GEMIN5	0.0903509	3	33.3333	1.26493			NP		1.21436			NP	1.28869		MS4A14	0.277418	2	25	1.5717		3.04252	NP	NP				NP
CORO1C	0.0902967	3	27.2727	1.41111	1.20832			1.14828							H1FX	0.276066	2	18.1818	1.31467			1.96667
KIAA0020	0.0902492	3	27.2727	1.14822		1.21125		1.50492							WASIR2#WASIR1	0.273697	2	33.3333	2.5882			NP	NP	1.22908	NP		NP	NP
TRIM44	0.0901642	3	27.2727	1.25133				1.15238	1.21784						SCARA5	0.273663	2	22.2222	2.37307				NP		1.15278			NP
EFR3A	0.089466	3	27.2727	1.14961				1.14714		1.22466					OR2T3	0.270444	2	100	NP	NP	NP	NP	NP	1.61348	NP	1.66162	NP	NP	NP
NOGENE	0.0892641	3	30	1.03674		1.07176	NP	1.4268							RPRM	0.270348	2	18.1818	2.23006				1.71997
C1ORF109	0.0890557	3	27.2727	1.28704	1.18332			1.14658							ZNF711	0.269743	2	18.1818	1.8826					1.39475
NUDT5	0.0888114	3	33.3333	1.25524	1.18991			NP		1.21568			NP		DLGAP1	0.268766	2	18.1818	1.07732				4.5363
TMPRSS13	0.0886517	3	33.3333	1.36308	1.26088			NP	1.14806				NP		CXCL14	0.26519	2	18.1818	1.97809						1.14171
XPO5	0.0885914	3	33.3333	1.27907	1.26074			NP				1.43816	NP		PCDHGC5	0.263529	2	25	NP		NP	1.68308		1.53204		NP
THOC1	0.0884078	3	27.2727	1.10687		1.18205				1.35878					LOC100509259	0.260361	2	40	1.74182	NP	2.45843	NP	NP		NP		NP	NP
MAP6D1	0.0881067	3	27.2727	1.25366	1.2852			1.05359							MGC70870	0.256998	2	22.2222	1.46113				NP		1.50494			NP
CIRH1A	0.0878356	3	33.3333	1.22186	1.18231			NP		1.20524			NP		PCDHGB4	0.255817	2	100	NP	NP	NP	NP	NP	1.63563	NP	1.53856	NP	NP	NP
NUS1#NUS1P3	0.0872816	3	37.5	1.25182	1.28928	1.39595			NP		NP			NP	LRRC37A3	0.254935	2	18.1818	2.03308	1.73532
PDE8A	0.0872106	3	27.2727	1.40085					1.33302			1.19743			LOC100507039	0.252825	2	40	NP	2.05455	NP	NP		NP	2.3914	NP	NP
DPH2	0.0869754	3	27.2727	1.2569			1.10457	1.244							NR1H3	0.251619	2	18.1818	1.5798				1.3473
SNRPA1	0.0869674	3	27.2727	1.17648			1.08576		1.22832						G0S2	0.250597	2	18.1818	1.37864					1.37943
PTPN12	0.0868476	3	27.2727	1.58841			1.14356		1.17021						ZNF703	0.250217	2	22.2222	2.38846		NP		1.20213			NP
MRPL42	0.0867738	3	27.2727	1.24551			1.14979		1.1179						COL14A1	0.249203	2	20	1.09714	NP	2.42946
ANKRD11	0.0866375	3	27.2727	1.17516		1.4033		1.27138							FOXO6	0.24845	2	28.5714	1.41539			NP	NP	1.50148	NP		NP
ST3GAL1	0.0863853	3	27.2727	1.07354		1.19934				1.32293					MMP14	0.247882	2	18.1818	1.90866	1.11818
NLN	0.0859888	3	33.3333	1.25295	1.25031			NP		1.14663			NP		FAAH2	0.246274	2	22.2222	1.74787				NP				2.53576	NP
GNPDA2	0.0859619	3	33.3333	1.24888				NP		1.11456	1.39467		NP		HOXA4	0.244281	2	18.1818	1.38412		1.80896
SEC61G	0.0857997	3	27.2727	1.10757		1.17764			1.19272						CD9	0.241911	2	18.1818	1.4715		1.20987
HP1BP3	0.0851322	3	27.2727	1.06754		1.1851			1.14718						CYR61	0.241049	2	18.1818	1.24889					1.37945
WDR89	0.0849952	3	33.3333	1.26169	1.25221			NP		1.129			NP		MGAT5	0.240381	2	20	NP					1.81362			1.40718
DCAF6	0.0845461	3	27.2727	1.37549	1.19943					1.17553					PACSIN1	0.2402	2	22.2222	1.28462				NP			2.19003		NP
FANCF	0.0845238	3	27.2727	1.28874	1.2511			1.11396							SLAMF8	0.238911	2	18.1818	1.56338				1.31352
GLS	0.0843671	3	27.2727	1.24534				1.27893		1.14378					LTB	0.237467	2	18.1818	1.34703				1.55774
ZNF264	0.0843052	3	27.2727	1.16681	1.25058							1.64699			LOC729991-MEF2B#MEF2B	0.236397	2	25	1.93829			1.3129	NP		NP			NP
PDAP1	0.0839896	3	27.2727	1.10629		1.1746	1.30177								KLHDC8B	0.235568	2	22.2222	NP	1.30766		1.87435		NP
CCDC41	0.0837954	3	27.2727	1.29609			1.13417		1.0921						ALOX5	0.235416	2	18.1818	1.33717		1.06268
MTSS1	0.0834949	3	27.2727	1.31406			1.05668		1.11515						CAPG	0.235225	2	20	1.25351	1.59933	NP
UTP15	0.0828182	3	33.3333	1.15263	1.28207			NP		1.17263			NP		LOC284837	0.234679	2	28.5714	2.04006	NP		1.2841	NP		NP	NP
ARL6IP5	0.0827254	3	27.2727	1.2417		1.36943				1.24339					SIM1	0.234258	2	18.1818	1.65278			2.21364
MRM1	0.0826959	3	27.2727	1.24163	1.28412			1.07539							NCOA7	0.231777	2	22.2222	NP		1.20668	1.82923		NP
MBD1	0.0821395	3	27.2727	1.09585		1.24811			1.13442						C1ORF115	0.230916	2	18.1818	1.17958		1.44161
DENND5B	0.0820613	3	27.2727	1.44749	1.44323					1.10711					LINC00173	0.230732	2	22.2222	NP		1.25196			NP	1.59622
DVL3	0.0820567	3	27.2727	1.31775						1.13354			1.14322		SLC1A3	0.230338	2	18.1818	1.57177				1.27821
TIMM50	0.0819265	3	27.2727	1.23993				1.05021						1.50141	ACTA2	0.228956	2	18.1818	1.3586				2.03006
ARPP19	0.0817749	3	27.2727	1.23706			1.07991		1.17088						KIAA1755	0.228266	2	22.2222	NP		1.15777		2.99922	NP
WASF2	0.0816493	3	27.2727	1.27442				1.09478		1.11605					TGFB1I1	0.226733	2	18.1818	1.22569		1.3796
RPUSD2	0.081336	3	27.2727	1.31148	1.38751		1.05686								FKBP10	0.22332	2	18.1818	1.61124	1.1883
AK2	0.0812083	3	27.2727	1.21043			1.09261		1.19396						PCDHGC4	0.222545	2	28.5714	NP		NP	NP	1.12466	2.00432		NP
KLHDC4	0.0809347	3	27.2727	1.20213			1.1355		1.28823						LOC613266	0.222524	2	28.5714	2.11448			NP		1.19488	NP		NP	NP
OPTN	0.0808694	3	27.2727	1.2376				1.11528		1.17508					PSMA8	0.222017	2	22.2222	1.937			NP	1.36867				NP
RNF11	0.0806864	3	27.2727	1.31404	1.19039			1.13516							MIR600HG	0.222015	2	18.1818	1.16911	1.86262
SDAD1	0.0806144	3	27.2727	1.23378				1.06276		1.17141					IL23A	0.221619	2	18.1818	1.42042				1.93521
DERL1	0.080532	3	27.2727	1.1325			1.12395		1.1688						GAPT	0.219233	2	25	1.78116				NP		1.26957			NP	NP
CTPS1	0.0796579	3	27.2727	1.23967			1.13856		1.10708						MST1R	0.218339	2	18.1818	1.09392			2.10614
DHX32	0.0796258	3	27.2727	1.18763		1.38084			1.19383						ADAMTS10	0.21748	2	22.2222	NP	1.2683	1.38102			NP
GNAS	0.0794605	3	27.2727	1.32109			1.12312			1.16409					LOC100505875	0.217218	2	33.3333	2.27555			NP	NP	1.14456	NP		NP	NP
CNOT10	0.0792027	3	33.3333	1.23393	1.27964			NP		1.10459			NP		ANXA1	0.215395	2	18.1818	1.26692					1.37587
ETV5	0.0788078	3	27.2727	1.55123	1.07887		1.09382								ANGPTL6	0.214264	2	22.2222	1.89544			NP				1.86702	NP
ZNF766	0.0786948	3	33.3333	1.14718	1.23742			NP			1.35217		NP		KIAA1211L	0.213777	2	18.1818	1.1384	1.89104
CEP97	0.0786482	3	27.2727	1.24292			1.06285		1.16565						SYNC	0.213687	2	18.1818	1.57925						1.6791
USP1	0.0786101	3	27.2727	1.21308				1.12441		1.17544					SCIMP	0.213622	2	25	NP		1.18214	1.76349		NP	NP
SLC35A5	0.0785853	3	27.2727	1.20306	1.23735			1.13231							GPR132	0.212485	2	18.1818	1.33975		1.65436
SSR4	0.0785238	3	27.2727	1.22943				1.20623	1.20781						LOC283454	0.212485	2	28.5714	1.82992				NP	NP	1.23605	NP		NP
POLD2	0.0784399	3	30	1.12738		1.1653	NP		1.21601						HAS1	0.212208	2	18.1818	2.44789				1.09283
OTUD4	0.0780491	3	27.2727	1.22802				1.12347		1.16722					LOXL2	0.210468	2	18.1818	1.2681	1.45261
FGFR1OP	0.0780031	3	27.2727	1.09335	1.39338	1.12673									REPS2	0.20969	2	18.1818	1.78914					2.09823
TOMM5	0.0776759	3	42.8571	1.20479	1.23504			NP	NP	1.30512	NP		NP		TPSAB1#TPSB2	0.209558	2	25	1.99133	1.48748				NP		NP			NP
ILF2	0.0775456	3	27.2727	1.18458	1.23474					1.16991					CYTH3	0.20878	2	18.1818	1.39455	1.26955
NR2C2	0.0770333	3	27.2727	1.18169				1.15518	1.20147						IGFBP6	0.208476	2	18.1818	1.45126	2.04221
EXOC6	0.0769079	3	33.3333	1.22889	1.23471			NP		1.16249			NP		LOC285084	0.208351	2	33.3333	1.48366			2.15112	NP	NP		NP		NP	NP
HIST1H2BO	0.0768158	3	27.2727	1.69264					1.10264			1.13651			CA12	0.207753	2	18.1818	1.15949	1.62097
SLC17A9	0.0767698	3	27.2727	1.27954						1.16252				1.28179	PCDH7	0.205662	2	18.1818	1.43222								2.50347
DHX30	0.0766528	3	27.2727	1.06946		1.17828			1.16373						CD99	0.20456	2	18.1818	1.29878			1.2872
ZBTB48	0.0766482	3	27.2727	1.43325				1.12969		1.09218					EGFL6	0.204378	2	18.1818	1.41773				1.29747
MRPL19	0.076636	3	27.2727	1.22709			1.12967			1.38786					THSD4	0.202483	2	18.1818	1.62278				1.27588
MAT2B	0.0766262	3	27.2727	1.26126				1.0816		1.15641					ZFHX4	0.20219	2	18.1818	1.16516		2.46679
SNRNP70	0.076593	3	27.2727	1.27226				1.07344		1.12979					FIBIN	0.202164	2	22.2222	1.40668				NP				2.50346	NP
MRPL12	0.0764969	3	27.2727	1.10843		1.1483			1.22182						FAM150B	0.20092	2	25	2.1334				NP		1.12706	NP		NP
ZSCAN22	0.0764092	3	33.3333	1.13603	1.23209			NP			1.31453		NP		NUP62CL	0.198993	2	18.1818	1.6716					1.25288
NR1H2	0.0763456	3	27.2727	1.24895				1.07291					1.13591		SMOX	0.198626	2	18.1818	1.06656	2.0032
ANKRD13B	0.0760774	3	33.3333	1.22707	1.3144			NP		1.15608			NP		LOC643187	0.198354	2	33.3333	1.5804			NP	NP		NP	2.11883	NP	NP
WDR3	0.0760704	3	30	1.22706				1.13352		1.15959		NP			TREM1	0.198005	2	18.1818	1.16362	1.56277
APEH	0.0760117	3	27.2727	1.18911				1.12883					1.18016		PKDCC	0.196768	2	25	1.53395		1.8038		NP			NP		NP
PQBP1	0.0759596	3	27.2727	1.27866				1.21022	1.10683						EPHA1	0.196167	2	18.1818	1.21697							1.90926
TCOF1	0.075935	3	27.2727	1.20394					1.16113		1.48962				EFEMP1	0.196024	2	18.1818	1.41361					1.33652
TFAM	0.0758565	3	27.2727	1.24857			1.12672		1.15295						TFAP2E	0.194681	2	25	1.33488	NP			1.81059		NP	NP
SEC61A2	0.0757739	3	27.2727	1.35995				1.04563				1.46194			TMEM52B	0.194084	2	25	2.10487	NP		NP		1.12362			NP
NTAN1	0.0757456	3	27.2727	1.19156			1.0868		1.187						LGALS1	0.193669	2	18.1818	1.23831	1.41898
PTGES2	0.0755623	3	27.2727	1.2822				1.08183					1.13491		BLOC1S6	0.193086	2	22.2222	1.52913		NP		1.28173			NP
ZSWIM6	0.0755215	3	37.5	1.22586			1.33472	NP		1.16791	NP		NP		DOK7	0.192228	2	22.2222	1.37767				NP		1.33617			NP
DDX28	0.075463	3	27.2727	1.23007	1.22989			1.09205							SYNE4	0.192212	2	22.2222	1.25721			2.36173	NP					NP
TEX30	0.0751173	3	27.2727	1.3691			1.11517		1.15977						LMO4	0.192136	2	18.1818	1.11957		1.2453
SYNCRIP	0.075059	3	27.2727	1.31848	1.12938		1.15743								CYP1B1	0.191888	2	18.1818	1.17259		1.22544
LCLAT1	0.0748026	3	33.3333	1.21082	1.22836			NP	1.22766				NP		PLA2R1	0.191843	2	20	1.64419	NP					1.48798
BMI1	0.074771	3	27.2727	1.31947	1.20498			1.12716							FAM81A	0.190855	2	22.2222	1.36731				NP			1.70284		NP
RPL14	0.0746851	3	27.2727	1.0802	1.21241	1.14655									EHF	0.19082	2	18.1818	1.33531	1.15096
PCCA	0.0745984	3	27.2727	1.59259	1.11882		1.15891								DPYD	0.190606	2	18.1818	1.09915			1.48527
TMEM189-UBE2V1#UBE2V1	0.0745375	3	37.5	1.40522		1.08303	NP	1.14004	NP			NP			SYT1	0.188848	2	18.1818	1.07209			1.93009
MAPK1	0.0744845	3	27.2727	1.30077	1.20446							1.45796			HEATR7B1	0.187778	2	28.5714	1.69777	1.56124			NP			NP		NP	NP
ATXN7	0.0741619	3	27.2727	1.22289				1.06899		1.13641					LINC00324	0.187755	2	25	1.46538			1.93515	NP			NP		NP
DYRK4	0.0735983	3	27.2727	1.2293	1.15783					1.15726					IGSF10	0.187154	2	22.2222	1.46295			NP		1.29137			NP
CASP8	0.0734529	3	27.2727	1.07433	1.21584	1.17544									BAIAP2L2	0.186977	2	18.1818	1.11898	1.74895
CNR2	0.0732932	3	27.2727	1.20577						1.15698			1.13202		LGALS3BP	0.185366	2	18.1818	1.16166	1.50288
TAPBP	0.073174	3	27.2727	1.3781	1.22074					1.15655					PVRL3	0.184644	2	18.1818	1.1145				2.58758
WDR75	0.0729379	3	33.3333	1.1935	1.22823			NP		1.15616			NP		UBE2J1	0.184083	2	18.1818	1.19761		1.2231
DDX21	0.0728914	3	27.2727	1.1678			1.13178		1.14735						KITLG	0.1839	2	18.1818	1.2082		1.95319
CCDC51	0.0728418	3	27.2727	1.24112	1.22383			1.07752							PDGFRA	0.183789	2	18.1818	1.27522			1.22089
LSM6	0.0727892	3	27.2727	1.26271			1.09811		1.15592						FBLN1	0.183619	2	18.1818	1.619					1.13077
TRUB2	0.072669	3	33.3333	1.17386	1.22343			NP		1.18985			NP		NT5DC4	0.182427	2	28.5714	1.48666				NP		1.26484	NP		NP	NP
MLST8	0.0724761	3	27.2727	1.24286			1.08811					1.13098			SUSD2	0.181839	2	22.2222	1.34935	1.91124		NP					NP
SOX12	0.0724375	3	27.2727	1.22289			1.09355		1.29343						ITGA11	0.181642	2	22.2222	NP		1.11901	1.71109		NP
SP140L	0.0722952	3	30	1.08431		1.19913	NP			1.29643					AHSA2	0.180753	2	22.2222	1.4475			NP		1.27882			NP
TMEM55B	0.0718448	3	33.3333	1.26469		1.23861		NP	1.19528				NP		LOC100506844	0.179547	2	33.3333	1.475			1.83132	NP	NP		NP		NP	NP
C5ORF43	0.0717209	3	33.3333	1.26401	1.16238			NP		1.15415			NP		LOC284632	0.178259	2	33.3333	1.48875		1.68872		NP	NP		NP		NP	NP
WDR1	0.0714953	3	27.2727	1.22521				1.08968		1.14763					LOC100507263	0.177893	2	33.3333	1.39659		1.94377	NP	NP		NP		NP	NP
SULF2	0.071435	3	27.2727	1.58681				1.0752		1.15368					TIMP1	0.176828	2	18.1818	1.51481			1.27271
RYBP	0.0713893	3	27.2727	1.38444				1.11592		1.12105					RBPMS2	0.175989	2	22.2222	1.58964	1.56949			NP					NP
HIST1H4H	0.0709597	3	27.2727	1.39128			1.12203					1.10216			LOC646014	0.175771	2	28.5714	1.68457	1.47763			NP	NP		NP		NP
TMEM147	0.070949	3	27.2727	1.25062	1.21833			1.12202							LYPD3	0.175667	2	18.1818	1.55304	1.60451
DDOST	0.0707726	3	27.2727	1.14166			1.12814		1.14481						QPRT	0.175568	2	18.1818	1.51578		1.75123
PEX26	0.0704115	3	27.2727	1.26424				1.07742		1.15199					GPR133	0.17538	2	22.2222	1.93523			NP		1.1169			NP
SPATA5L1	0.0702217	3	27.2727	1.26821			1.06577		1.1569						RGS5	0.175376	2	18.1818	1.1653		1.20613
PPCS	0.0700602	3	27.2727	1.27534				1.10262		1.15141					LRRC4	0.174944	2	25	1.51008	1.64483			NP				NP	NP
NMD3	0.0698281	3	27.2727	1.21348				1.10181		1.13549					FAS	0.173965	2	18.1818	1.22637	1.51021
ALG8	0.0697225	3	27.2727	1.16838			1.12037		1.19792						ESRRG	0.173931	2	18.1818	1.48368	1.66582
BCL2L14	0.0696759	3	27.2727	1.88912		1.15888	1.15078								SH3D19	0.173804	2	22.2222	1.46269			NP		1.21386			NP
KCNK1	0.0696558	3	27.2727	1.50773				1.0861	1.19171						MYLK	0.173534	2	18.1818	1.22153		1.22903
PSMB7	0.0694222	3	27.2727	1.09915		1.15036			1.18763						ZNF503	0.173076	2	22.2222	NP		1.23223	1.38425		NP
CDC25A	0.0693706	3	27.2727	1.07309		1.15027			1.12997						CD40	0.172947	2	18.1818	1.24874				1.30198
C3ORF17	0.0692306	3	33.3333	1.115	1.21552			NP		1.2702			NP		CCDC102A	0.172935	2	22.2222	1.41831	1.73508			NP					NP
SBNO1	0.0690453	3	27.2727	1.27757		1.12995		1.13731							RAB11FIP1	0.172577	2	18.1818	1.34608					1.2122
SEPHS1	0.0689812	3	27.2727	1.17697			1.13144		1.13498						ITGA5	0.172475	2	18.1818	1.12079	1.51087
XPOT	0.0689425	3	27.2727	1.13599			1.11933		1.14961						ITPRIPL2	0.172197	2	22.2222	1.32259			NP		1.20633			NP
PPAT	0.0686374	3	27.2727	1.26415			1.11148		1.14907						C8ORF12	0.171221	2	28.5714	1.80344				NP		1.13453	NP		NP	NP
KIAA1430	0.0680751	3	37.5	NP	1.32819	1.12839	NP	1.43833	NP						IL13RA1	0.171055	2	18.1818	1.19272		1.18481
ENTPD5	0.0679741	3	27.2727	1.38316				1.06601		1.14798					KEL	0.17091	2	18.1818	1.04788			1.86269
CASP7	0.0675961	3	27.2727	1.28356			1.11753		1.13705						NFIA	0.170052	2	22.2222	1.59522		NP		1.15392			NP
EXOC5	0.0675568	3	27.2727	1.20858	1.18516					1.18147					SYNE2	0.169896	2	18.1818	1.29686					1.20858
HAUS6	0.067378	3	27.2727	1.18113	1.25295					1.0893					ZNF302	0.169497	2	18.1818	1.25045					1.32714
DNAJC11	0.0672916	3	27.2727	1.2083						1.14663		1.41193			LRG1	0.1694	2	22.2222	1.64003			NP		1.18241			NP
FAM126B	0.0672689	3	33.3333	1.15676	1.34235		NP		1.14682			NP			KIAA1659	0.169392	2	22.2222	1.40708				NP		NP			1.45546
PIP5K1A	0.0670109	3	27.2727	1.3182				1.06464		1.1464					ALPK2	0.169231	2	22.2222	1.34744				NP			1.57686		NP
PROSER1	0.0669896	3	27.2727	1.167						1.17118			1.12403		LOC100128868	0.169158	2	28.5714	1.5853	1.51844			NP			NP		NP	NP
ZMIZ2	0.0668685	3	27.2727	1.2071				1.06985		1.15668					ZDHHC11	0.168154	2	18.1818	1.42489						1.18335
NAAA	0.0667633	3	27.2727	1.36689			1.10835		1.14599						COL4A1	0.167181	2	18.1818	1.67954		1.18079
BRIX1	0.0665896	3	27.2727	1.21128			1.11618		1.12729						MXD3	0.167163	2	18.1818	1.98277				1.08784
SLC16A5	0.0660714	3	27.2727	1.34937					1.14733	1.14486					IRAK2	0.167045	2	22.2222	NP	1.32572	1.19737			NP
NUS1	0.0658636	3	33.3333	1.27635	1.19539			NP		1.14451			NP		GDPD3	0.167031	2	18.1818	1.35723	1.75941
NLE1	0.0658061	3	27.2727	1.3131			1.04599	1.14163							GAS2L3	0.167031	2	22.2222	NP		1.13005	1.58295		NP
TUBD1	0.0657178	3	27.2727	1.2261	1.37536		1.10257								HSPB1	0.166456	2	18.1818	1.3497			1.30975
CCNL1	0.0655745	3	27.2727	1.34514				1.10697		1.11721					RHOBTB2	0.166203	2	18.1818	1.49012	1.59256
POU5F1P3	0.0655606	3	30	2.15				1.0753			NP		1.12223		PTPN18	0.165764	2	18.1818	1.19147	1.36314
METTL3	0.0652159	3	27.2727	1.08859	1.2282	1.14489									LYPD1	0.164016	2	20	2.04686		NP		1.06307
SCLY	0.0651696	3	27.2727	1.20624			1.05056		1.1619						SOCS1	0.163788	2	18.1818	1.18566	1.36316
PDS5A	0.0648542	3	27.2727	1.10758			1.11387		1.16004						TXNIP	0.163531	2	18.1818	1.17417		1.20003
RERE	0.0648452	3	27.2727	1.08039		1.13696			1.15223						MDM2	0.162111	2	18.1818	1.31474	1.191
OSTC	0.0647658	3	33.3333	1.14809	1.20532			NP		1.18256			NP		PDE4DIP	0.161925	2	18.1818	1.28215	1.21108
VIMP	0.0646605	3	33.3333	1.23528	1.20508			NP		1.12667			NP		ITGB1	0.161734	2	18.1818	1.14741		2.00894
NOP56	0.06466	3	27.2727	1.18061			1.06727		1.20859						SIAH2	0.161573	2	18.1818	1.27067		1.15478
DPH3	0.0642505	3	33.3333	1.22316	1.19789	1.34944		NP					NP		TBC1D2	0.161346	2	18.1818	1.47332				1.12092
SRPK2	0.0642	3	27.2727	1.20137	1.22262					1.12375					SEMA3C	0.160816	2	18.1818	1.11926		1.69588
SUPT5H	0.0640705	3	27.2727	1.10118	1.2521				1.12035						GADD45A	0.160707	2	18.1818	1.16778					1.29853
FANCG	0.0637291	3	27.2727	1.16683			1.11237		1.20433						PCDH18	0.160671	2	22.2222	1.64723		NP		1.15485			NP
VDAC3	0.0637222	3	27.2727	1.24159	1.21733					1.12757					PTN	0.160441	2	18.1818	1.34249		1.70887
FAM176B	0.0635584	3	30	1.25184	1.24925			1.07337	NP						NEDD4L	0.160246	2	18.1818	1.07822			1.70071
COG8#PDF	0.0634811	3	37.5	1.19984	1.14827			1.11894	NP		NP			NP	FNDC3B	0.159856	2	20	1.36709	1.15387	NP
SNX25	0.0632458	3	33.3333	1.18162				NP	1.42625	1.13263			NP		NUDT11	0.159729	2	18.1818	1.80236					1.11168
TRPS1	0.0627658	3	27.2727	1.34618				1.13851	1.45989						PCDHGB7	0.158904	2	33.3333	NP		NP	NP	1.12781	1.38433		NP	NP
DNAJC19	0.062741	3	33.3333	1.19825	1.21003			NP		1.1214			NP		MMP13	0.158631	2	20	NP			1.28124	1.2028
UBE2N	0.062725	3	27.2727	1.17482	1.20069					1.27487					NPY	0.15855	2	18.1818	2.04405			1.08278
DDN	0.06265	3	27.2727	1.57391			1.05659		1.13926						PPM1H	0.158062	2	20	1.15231		1.2516	NP
CHCHD8	0.0624459	3	27.2727	1.07504	1.18003	1.16492									SLC7A6	0.157464	2	18.1818	1.35267					1.24957
MMS19	0.0623427	3	27.2727	1.1724				1.11052		1.14931					APBA2	0.157425	2	18.1818	1.47696						1.19964
STRN4	0.062288	3	27.2727	1.19729				1.0811					1.16914		GABARAPL1	0.157046	2	18.1818	1.509	1.16716
LOC100505679	0.06218	3	50	1.19706	1.44549	1.31363		NP	NP		NP		NP	NP	XYLT1	0.155831	2	18.1818	1.3274						1.25201
GRPEL1	0.0620867	3	27.2727	1.19925			1.07051		1.19442						ARHGEF40	0.155655	2	18.1818	1.07167		1.18954
SURF4	0.062074	3	33.3333	1.20885	1.14614			NP		1.13832			NP		ESYT2	0.155514	2	22.2222	NP		1.18935		1.65454	NP
UQCRC1	0.0619553	3	27.2727	1.19658						1.09367			1.16142		SERPINB1	0.154169	2	18.1818	1.2508						1.57855
ZNF180	0.0616176	3	30	1.19586	1.22605			1.04657			NP				CLHC1	0.154031	2	22.2222	1.30167	1.71495			NP					NP
FAM103A1	0.0616124	3	33.3333	1.23131	1.19099	1.34365		NP					NP		PAX6	0.153663	2	18.1818	1.72893					1.1163
TRA2B	0.0615996	3	27.2727	1.13716			1.10293		1.11532						RAP2A	0.153556	2	18.1818	1.17899		1.18676
DHDDS	0.0614711	3	27.2727	1.19785			1.0437		1.28549						NFIB	0.153194	2	18.1818	1.07746		1.17951
PHC3	0.0612081	3	27.2727	1.19986	1.19726					1.12449					NCF1#NCF1B#NCF1C	0.152896	2	25	1.48058				1.20818	NP		NP			NP
CLPX	0.0608363	3	27.2727	1.09588			1.10853		1.15356						PACS1	0.152759	2	18.1818	1.46368					1.18571
SRBD1	0.0608202	3	27.2727	1.15968	1.24513				1.17741						LOC342918	0.152507	2	28.5714	1.48546				NP	NP	1.18361	NP		NP
SSR1	0.0605809	3	27.2727	1.20935	1.12554			1.09851							PHYH	0.152195	2	18.1818	1.31564					1.38142
AVL9	0.0605098	3	27.2727	1.10809		1.1522		1.40905							THBS3	0.151895	2	18.1818	1.51039			1.26727
RNASEH1	0.0604136	3	27.2727	1.10797		1.18883		1.33387							LOC100130705	0.151765	2	33.3333	1.92817	NP	NP	1.09065	NP		NP	NP
MESDC1	0.0594919	3	33.3333	1.18334	1.19339			NP			1.38339		NP		SERPINH1	0.151505	2	18.1818	1.16303			1.4473
HNRNPF	0.0594042	3	27.2727	1.19319			1.08713		1.14973						CTPS2	0.150767	2	18.1818	1.42148									1.35165
VTI1A	0.0593872	3	37.5	1.17897			NP		1.13395	NP	1.50216	NP			ACO2	0.150289	2	18.1818	1.17456	1.32067
EDC3	0.0588907	3	27.2727	1.19006						1.08962			1.15086		CDC42EP5	0.150185	2	22.2222	1.32525				NP		1.23721			NP
RPL15	0.0587336	3	30	1.15918			1.10066		1.20598	NP					DEPDC7	0.149811	2	22.2222	1.90615			NP		1.0618			NP
PPID	0.0586769	3	27.2727	1.18961	1.1673					1.16306					PRKAR2B	0.149662	2	18.1818	1.27365		1.12214
RABL6	0.0585241	3	27.2727	1.19166			1.09129		1.13223						SORCS2	0.149165	2	22.2222	1.70499				NP		1.10668			NP
ESD	0.0583814	3	27.2727	1.19089			1.10404		1.1845						APLNR	0.148916	2	18.1818	1.10265			1.56442
TBL2	0.0581612	3	27.2727	1.09705	1.17314	1.18984									LRFN5	0.14845	2	22.2222	1.7411	NP		1.12581			NP
GTF2B	0.0580011	3	27.2727	1.1991	1.16879					1.13171					SUOX	0.147855	2	18.1818	1.06543			1.6489
DCTN5	0.0577851	3	27.2727	1.3097		1.10449		1.21556							GPR1	0.147852	2	18.1818	1.58072	1.36183
IMP3	0.0575479	3	27.2727	1.36989	1.18902			1.08273							FERMT2	0.1478	2	18.1818	1.18304		1.19453
NADK	0.0573617	3	30	1.24577				1.07664		1.10208	NP				HLA-DRB1#HLA-DRB4#HLA-DRB5	0.147701	2	25	1.17229	NP	1.20416	NP			NP
OPA1	0.0572337	3	27.2727	1.42841	1.08588	1.17165									PDLIM4	0.147659	2	18.1818	1.13686		1.17898
APTX	0.0567864	3	27.2727	1.17914	1.18731						1.43073				SLC38A6	0.14691	2	18.1818	1.31994				1.17987
MYNN	0.0566272	3	27.2727	1.10296		1.12067			1.11617						TCEA2	0.146738	2	18.1818	1.10424				2.05435
RNF126P1	0.0565794	3	27.2727	1.23484		1.33268		1.04955							ITGAD	0.146671	2	25	1.56537				NP	1.21489				NP	NP
ZNF23	0.0565034	3	27.2727	1.06315		1.12928	1.2935								DDIT3	0.146618	2	18.1818	1.70157		1.19789
MTHFD2L	0.0564429	3	27.2727	1.23934				1.08887		1.1264					SLC4A8	0.146321	2	18.1818	1.60318					1.13399
TSTA3	0.0561322	3	27.2727	1.25981				1.08088					1.11212		FAM85A	0.146117	2	28.5714	1.33969			NP	NP	1.22335	NP		NP
TMEM177	0.0557998	3	27.2727	1.35911				1.06857		1.12815					CYP4V2	0.145687	2	22.2222	1.48068	NP		1.19058			NP
NAA25	0.0557645	3	33.3333	1.18503		1.43892	NP		1.11712			NP			MLF1	0.145531	2	18.1818	1.06846				2.04583
RREB1	0.0557189	3	27.2727	1.04177	1.18274	1.08252									RBMS2	0.145363	2	18.1818	1.3613	1.12041
U2AF2	0.0553166	3	27.2727	1.08984		1.12362			1.12516						ZDBF2	0.145006	2	25	1.5732				NP		1.13537	NP		NP
ZNF345	0.0552202	3	27.2727	1.06778		1.12721	1.3573								ABHD12	0.144807	2	22.2222	NP	1.23655			1.71492	NP
EXOSC4	0.0550494	3	27.2727	1.2297	1.21081			1.0836							RNF135	0.14479	2	22.2222	1.4805	NP	1.28758				NP
DFFA	0.0548587	3	27.2727	1.17975				1.08275		1.128					DKFZP667F0711	0.144734	2	33.3333	1.4108				NP	NP	1.18957	NP		NP	NP
SND1	0.0548453	3	27.2727	1.2672	1.1484			1.10061							MYADM	0.144529	2	22.2222	1.28846			NP		1.17487			NP
GTF2H2#GTF2H2B#GTF2H2C#GTF2H2D	0.0548429	3	37.5	1.18218			1.10061	NP	1.13955	NP			NP		KLHL35	0.144471	2	18.1818	1.08107	1.56563
ERCC2	0.0544741	3	27.2727	1.30343				1.09335					1.10834		NUB1	0.14443	2	22.2222	1.37762				NP		1.20108			NP
CD320	0.0543275	3	30	1.27551			1.09105		NP			1.10816			EMB	0.144425	2	25	1.34157			1.66186	NP			NP		NP
PWP1	0.0541912	3	27.2727	1.13451			1.06665		1.13596						MYEF2	0.144383	2	18.1818	1.43084					1.18501
PSME1	0.0539752	3	27.2727	1.14157			1.09947		1.1782						LZTS1	0.143632	2	18.1818	1.05548		1.31198
E2F6	0.0539459	3	30	1.19293		1.30997		1.09943				NP			ANO1	0.143364	2	18.1818	1.46186	1.44054
CENPO	0.0539407	3	27.2727	1.18096			1.0475				1.64323				PRAF2	0.143223	2	18.1818	1.3978	1.5068
POMP	0.0537693	3	27.2727	1.16945					1.12487	1.44671					HEBP1	0.14293	2	18.1818	1.16879					1.23719
MLH1	0.0537618	3	27.2727	1.17229				1.11212		1.12486					NRP2	0.142704	2	18.1818	1.06197	1.47219
ABCA7	0.0534624	3	27.2727	1.06887		1.12438			1.13551						CLIC2	0.142553	2	18.1818	1.12789					1.28447
KARS	0.053448	3	27.2727	1.11091				1.07018		1.16039					PCM1	0.142258	2	18.1818	1.20634			1.16788
OXNAD1	0.0532144	3	33.3333	1.17808	1.17403	1.39664		NP					NP		FAM104B	0.141837	2	22.2222	1.36195				NP			1.39763		NP
KIAA0494	0.052533	3	27.2727	1.17665				1.05925		1.14026					CCNB2	0.141653	2	18.1818	1.44495						1.16923
ISOC2	0.0523311	3	27.2727	1.17623	1.18459			1.09194							SLC2A10	0.141169	2	18.1818	1.5835			1.14142
CEP63	0.052236	3	27.2727	1.24653			1.31997	1.09203							KCNMA1	0.141048	2	18.1818	1.07831	1.6511
HMOX2	0.0519829	3	27.2727	1.12784				1.10669					1.10524		WWTR1	0.140986	2	18.1818	1.549		1.15026
PPIA	0.051921	3	27.2727	1.08693		1.10881			1.07841						AKR1C1	0.140722	2	18.1818	1.72489				1.07634
FBXW11	0.0515929	3	27.2727	1.17468				1.07419	1.18103						DUSP10	0.140498	2	18.1818	1.23828								1.30512
ZNF480	0.0514304	3	27.2727	1.07258		1.14609			1.10456						TRIM73	0.140249	2	28.5714	1.43076			1.50809	NP			NP		NP	NP
SH2B3	0.0514155	3	27.2727	1.18106				1.0961		1.10751					NPNT	0.14014	2	22.2222	1.586			NP		1.09517			NP
MRPS2	0.0511907	3	27.2727	1.17485					1.10112			1.18099			CGA	0.139835	2	18.1818	1.64643						1.10043
LRPPRC	0.0506405	3	27.2727	1.09509		1.18583				1.24438					GNRH1	0.139093	2	18.1818	1.2347	1.67344
LARP4	0.0503177	3	27.2727	1.28024	1.17291					1.10753					INO80B#WBP1	0.138951	2	33.3333	1.25999			1.72812	NP	NP		NP		NP	NP
ATL3	0.0499371	3	33.3333	1.17122				NP		1.11239			NP	1.46742	LOC100505971	0.1389	2	33.3333	1.48381			NP	NP	1.15266	NP		NP	NP
UXS1	0.0496286	3	27.2727	1.18305	1.17139			1.09228							TMEM150C	0.138663	2	28.5714	1.4307				NP	NP	1.16646	NP		NP
TESPA1	0.0494426	3	30	1.06593	1.36839	1.09787	NP								HS3ST3A1	0.138146	2	18.1818	1.09621		1.25245
SNAPC5	0.0493097	3	27.2727	1.15358				1.0444		1.1304					CRISPLD2	0.13797	2	18.1818	1.17228					1.21699
DHX33	0.0492261	3	33.3333	1.16974			1.28526	NP		1.13574			NP		NOTCH3	0.137961	2	18.1818	1.16702		1.18309
EIF2A	0.0487174	3	33.3333	1.16868	1.13666			NP	1.2877				NP		FBRSL1	0.137832	2	25	1.19945			NP		1.25873	NP		NP
TTC4	0.0481663	3	27.2727	1.17123	1.16816			1.07613							ALDOC	0.137574	2	20	1.30839		1.65266			NP
ABL1	0.0480204	3	27.2727	1.16516						1.11565			1.17502		SPIRE2	0.137513	2	22.2222	NP		1.11273	1.98329		NP
DIEXF	0.0473254	3	27.2727	1.1432			1.10511		1.11455						PID1	0.137503	2	18.1818	1.16071		1.18769
PALB2	0.0469973	3	27.2727	1.1651				1.0739		1.11978					ADCK5	0.137452	2	22.2222	1.30256	1.57096			NP					NP
ALKBH1	0.046452	3	27.2727	1.16439			1.06295		1.17857						USP22	0.137446	2	20	1.19711		1.15487	NP
OXSM	0.0462283	3	30	1.16351	1.16973	NP		1.08388							DENND5A	0.137109	2	20	1.10035		NP			1.30025
INPP4A	0.0459541	3	27.2727	1.29768				1.06862		1.08026					HOXA6	0.13674	2	18.1818	1.34744	1.10678
VWA8	0.045341	3	27.2727	1.05191		1.13163			1.09703						LXN	0.136277	2	18.1818	1.34554			1.21749
PPP1R15A	0.0452954	3	27.2727	1.3603				1.07657				1.37067			MPRIP	0.136178	2	18.1818	1.18302	1.24391
STAG1	0.0449798	3	27.2727	1.16557	1.15075			1.08479							ZNF25	0.136099	2	22.2222	1.35741				NP	1.28487				NP
PBX2	0.0447302	3	27.2727	1.14974	1.22899			1.06605							RPS16P5	0.135931	2	33.3333	1.36545	1.48528			NP	NP		NP		NP	NP
CGGBP1	0.0443352	3	27.2727	1.15959	1.10834					1.1899					PCDHGA1	0.135606	2	20	1.70119			NP	1.07705
ZNF193	0.0443079	3	27.2727	1.33122				1.07137					1.09575		RBM8A	0.135209	2	18.1818	1.12965		1.21094
KPNA3	0.0443032	3	27.2727	1.11347					1.10973	1.43352					MARVELD1	0.135121	2	25	NP	1.21842	1.18119	NP		NP
QRICH1	0.0442993	3	30	NP		1.08681		1.12409			1.08998				WDR78	0.13492	2	18.1818	1.36653	1.47623
LOC653566#SPCS2	0.0439888	3	37.5	1.14404				1.08641	NP	1.19555	NP			NP	DNM1L	0.134841	2	18.1818	1.29868					1.31606
APBB1	0.0436214	3	27.2727	1.05685	1.2181				1.09491						LOC203274	0.134689	2	25	1.41965	1.41819			NP			NP		NP
MRPL40	0.0433518	3	27.2727	1.15756	1.13601					1.13219					LOC285943	0.134546	2	25	1.56923			NP	1.17246		NP		NP
GORASP2	0.0429397	3	27.2727	1.13599				1.06536		1.15029					TIPRL	0.134249	2	18.1818	1.09248		1.16148
ZNF224	0.0427383	3	27.2727	1.06129		1.12496			1.08711						GGT5	0.134168	2	18.1818	1.07599	1.40705
ZNF592	0.0425423	3	27.2727	1.12729					1.19226				1.09358		ADAMTS5	0.133921	2	18.1818	1.19033					1.18419
ING1	0.0423894	3	27.2727	1.36461				1.05657		1.1067					AKT3	0.133837	2	18.1818	1.10829		1.22824
TADA2A	0.0420497	3	27.2727	1.29853			1.07158		1.10616						ADC	0.133595	2	22.2222	1.39939			NP	1.25525				NP
TM9SF4	0.0419571	3	27.2727	1.1125				1.06413					1.1118		NUMBL	0.133198	2	22.2222	1.53813		NP		1.11866			NP
RAD50	0.0416418	3	27.2727	1.3087	1.0782		1.09527								CERCAM	0.132983	2	22.2222	1.15846				NP	1.40656				NP
USP14	0.0414665	3	27.2727	1.08314		1.1507				1.17193					DCLK1	0.132946	2	18.1818	1.11999		1.21423
NDUFA9	0.0412395	3	27.2727	1.16411				1.07287		1.10488					RSPO3	0.132897	2	22.2222	NP	1.29839	1.12545			NP
SEC22C	0.0410982	3	33.3333	1.15269			NP		1.08726		1.73003	NP			TWIST2	0.132491	2	25	1.57507		NP		1.10557	NP		NP
NCLN	0.0408584	3	30	1.08235			NP	1.58362	1.07372						NCF4	0.132369	2	18.1818	1.29642			1.17748
DNTTIP2	0.0408057	3	27.2727	1.08106			1.08228		1.17069						C6ORF48	0.132116	2	18.1818	1.23619										1.38688
SENP5	0.0407355	3	27.2727	1.15217	1.34554			1.06439							NAA38	0.13207	2	18.1818	1.19014				1.51565
EARS2	0.0402904	3	33.3333	1.26322	1.15093			NP	1.12968				NP		FGFR1OP2	0.131621	2	22.2222	NP	1.20665	1.15808			NP
ABCF3	0.0402817	3	27.2727	1.15124				1.05339					1.11988		ADAMTS12	0.131386	2	18.1818	1.34264	1.09631
XPO4	0.0400974	3	27.2727	1.1218	1.15051		1.329								GOLPH3L	0.131265	2	18.1818	1.14921		1.18186
POU5F1P4	0.0400045	3	30	1.80795				1.08125			NP		1.08966		LRRK1	0.130568	2	18.1818	1.08451		1.24345
YWHAG	0.0398303	3	33.3333	1.15032			1.27892	NP		1.14823			NP		FOXO3	0.130308	2	18.1818	1.12964		1.19779
GOSR2	0.0391693	3	27.2727	1.13259				1.08017		1.15434					GLA	0.130238	2	18.1818	1.16631					1.19873
MORF4L1	0.0383969	3	30	1.11736	1.14683	NP				1.25037					KIAA0485	0.130211	2	22.2222	NP	1.13178	NP	2.32003
CWF19L1	0.0381121	3	27.2727	1.20507				1.0748					1.08815		MARK1	0.129969	2	18.1818	1.112						1.36738
CDK11A#CDK11B	0.037875	3	37.5	1.0605	NP	1.13748	NP		1.1152	NP					TOR3A	0.12992	2	18.1818	1.16633					1.19769
ZNF391	0.0376072	3	27.2727	1.04794		1.09915			1.10311						ANKRD50	0.129799	2	22.2222	1.5467		NP		1.10756			NP
NF2	0.0376027	3	27.2727	1.22951		1.53179	1.07559								CENPM	0.129779	2	18.1818	1.38767				1.17721
SMG8	0.0372633	3	30	1.17969	1.14438	NP						1.33201			SNX8	0.129527	2	22.2222	1.30313			NP		1.19286			NP
RABEPK	0.036521	3	27.2727	1.14355				1.08696		1.06771					SPI1	0.129358	2	18.1818	1.11882	1.31534
FAM111A	0.0362684	3	27.2727	1.0834		1.0886				1.18539					DNAJB6	0.12878	2	18.1818	1.15432		1.17063
PTGES3	0.035445	3	27.2727	1.13924				1.07536		1.17607					AKAP7	0.128417	2	18.1818	1.14898				1.6282
ZNF764	0.0349701	3	27.2727	1.13944	1.30719		1.05947								OTUD1	0.128414	2	25	1.32193				NP		1.17986	NP		NP
RBM15B	0.0346315	3	27.2727	1.13239	1.13871			1.08642							CUL4B	0.128396	2	18.1818	1.11679				1.75964
UQCRFS1	0.0336694	3	27.2727	1.13775	1.12923					1.17312					SRPX2	0.128319	2	18.1818	2.40754				1.10753
SF3B3	0.0331856	3	27.2727	1.12378	1.15531			1.07246							LOC100509635	0.128304	2	33.3333	1.37799			NP	NP	1.1617	NP		NP	NP
RARA	0.0331294	3	27.2727	1.25476				1.05018	1.21558						TCL6	0.128284	2	18.1818	1.51133						1.113
BAZ2A	0.0324847	3	27.2727	1.05911	1.16602				1.08455						RDM1	0.127898	2	22.2222	1.39957	1.38857			NP					NP
RPL4	0.0309136	3	27.2727	1.12413			1.06949		1.08544						TACC1	0.127395	2	18.1818	1.12496		1.15264
HIST1H2AL	0.0304834	3	30	1.37951				1.0556		1.088	NP				FAM155A	0.127307	2	20	1.6048				NP	1.08644
RPSA	0.0289234	3	30	1.06669			1.06701		1.16697				NP		MICAL2	0.127234	2	18.1818	1.10448		1.12265
FBXL8	0.0285336	3	27.2727	1.61143				1.03787					1.07651		RNFT2	0.127124	2	18.1818	1.67374				1.06893
ALDH6A1	0.0279002	3	27.2727	1.25384				1.0657		1.07744					SLC44A5	0.127	2	22.2222	1.39557			NP		1.06975			NP
AKT2	0.0275032	3	27.2727	1.05502		1.1677			1.06441						NUDT10	0.126871	2	22.2222	1.73636	NP		1.06857			NP
ZNF263	0.0241463	3	27.2727	1.19579	1.11641			1.04751							SLC7A7	0.126761	2	18.1818	1.13354					1.22483
GALR2	0.0228583	3	33.3333	1.78892		NP		1.05076		NP			1.06967		AIG1	0.126488	2	22.2222	1.29038				NP		1.18717			NP
CLEC17A	0.84506	2	100	NP	NP	NP	NP	NP	4.2481	NP	2.97667	NP	NP	NP	SRGAP1	0.126449	2	22.2222	NP	1.29408	1.10531			NP
LOC100507164	0.52288	2	28.5714	3.29733		NP	1.71886	NP	NP		NP				C5	0.126307	2	18.1818	1.306	1.10462
MMP12	0.522753	2	18.1818	4.453				1.48585							ZNF462	0.126231	2	22.2222	1.55219				NP		1.09518			NP
PRAME	0.482904	2	18.1818	2.79409	2.39165										FAM167A	0.126225	2	22.2222	1.34879				NP		1.16392			NP
CRYM	0.442915	2	18.1818	1.91437								4.07293			GIT2	0.126224	2	18.1818	1.40197						1.0845
USP44	0.41901	2	25	1.8231	2.99576		NP		NP			NP			CACNB1	0.125991	2	18.1818	1.2586					1.30426
MYO18B	0.404513	2	25	1.53439		2.94723	NP					NP	NP		CABLES2	0.125962	2	22.2222	1.37717	1.39734			NP					NP
EPCAM	0.404467	2	18.1818	2.90296							1.59456				ZNF430	0.125645	2	18.1818	1.21316			1.66938
ZNF215	0.403741	2	18.1818	1.84252					2.15514						NUMB	0.125627	2	18.1818	1.17772					1.15037
CD5L	0.39761	2	18.1818	2.55411				1.70635							SHB	0.125296	2	18.1818	1.44914						1.12594
EVPL	0.385747	2	20	1.47996		NP					2.5839				IGDCC4	0.1252	2	22.2222	1.45838				NP		1.1226			NP
SLC16A9	0.38114	2	22.2222	1.93372	2.40524			NP					NP		ZDHHC14	0.125106	2	18.1818	1.32028	1.09352
MAGEA9#MAGEA9B	0.378437	2	28.5714	3.0249				NP	1.39547	NP	NP		NP		PLSCR4	0.124796	2	18.1818	1.13283		1.18015
ZNF595	0.364448	2	25	2.1995				NP	1.68999				NP	NP	PPP2R3B-AS1	0.124304	2	28.5714	1.24802	1.53162			NP	NP		NP		NP
ANKRD33B	0.344845	2	28.5714	2.14546	1.87895			NP			NP		NP	NP	EGR2	0.124257	2	18.1818	1.43375	1.32917
IGK@#IGKC#IGKV1-5	0.341039	2	25	2.19571	1.80731				NP		NP			NP	SYNGR2	0.124188	2	18.1818	1.32691			1.18947
KLHDC9	0.336119	2	22.2222	1.71286	2.30751			NP					NP		SBF2	0.12398	2	22.2222	1.30801			NP	1.26866				NP
ZC3HAV1L	0.332209	2	22.2222	1.85527			2.04143	NP					NP		LOC100506493	0.123904	2	33.3333	1.30752	1.45748			NP	NP		NP		NP	NP
STK33	0.329053	2	22.2222	1.75346		2.15485	NP					NP			ADAL	0.123518	2	22.2222	1.38461			NP		1.14703			NP
TMIE	0.327942	2	25	1.79086	2.13437			NP					NP	NP	UBE2E1	0.123143	2	18.1818	1.14146						1.2843
SPIC	0.323985	2	25	2.83632			NP		1.25382			NP	NP		LOC399959	0.122717	2	28.5714	NP	NP	1.1079	NP	1.83016	NP
LOC100507390	0.318803	2	40	NP	2.81174	NP	NP	1.12623	NP		NP	NP			AACS	0.122675	2	18.1818	1.26053	1.50367
PHEX	0.318037	2	18.1818	1.69104				1.85068							C5ORF46	0.122641	2	25	NP	1.1963	1.16323			NP	NP
PNMA6A	0.317745	2	66.6667	NP	NP	NP	NP	NP	1.17843	NP	2.52512	NP	NP		LAMC1	0.122634	2	18.1818	1.14682		1.16151
PLAC1	0.313538	2	20	1.57378	2.3178					NP					IL11	0.122505	2	18.1818	1.4011					1.1387
CMTM8	0.306431	2	18.1818	1.57073	2.36108										TMEM108	0.122495	2	22.2222	1.73106		NP		1.09977			NP
WNT11	0.302729	2	20	NP	2.22196				1.46341						PEA15	0.122439	2	18.1818	1.26457			1.16313
MAGEB1	0.299536	2	18.1818	1.12434		3.94949									MTUS1	0.122398	2	18.1818	1.05879		1.92293
LHFPL3	0.299372	2	25	1.72148	1.99811			NP				NP	NP		SNX33	0.122287	2	22.2222	NP	1.30651	1.09447			NP
HNF1B	0.299105	2	18.1818	1.45536								3.06907			RSU1	0.122212	2	18.1818	1.20119	1.146
TMEM56	0.297892	2	22.2222	1.57055	2.18968			NP					NP		SLC25A37	0.122072	2	18.1818	1.08759		1.217
CTRB2	0.285645	2	22.2222	1.53105	2.25579				NP		NP				ZSWIM3	0.121906	2	22.2222	1.67507	NP		1.07694			NP
CXCL9	0.284696	2	18.1818	1.38603		1.65083									SMURF2	0.121854	2	18.1818	1.26725						1.18421
GTSF1	0.283874	2	22.2222	2.00173			NP		1.45612			NP			PNRC1	0.121804	2	18.1818	1.13773			1.1861
CX3CL1	0.283363	2	18.1818	1.63858								2.4944			CORO2B	0.121333	2	18.1818	1.13084		1.17293
ART3	0.277212	2	18.1818	1.89548	1.65975										C1ORF136	0.121201	2	33.3333	1.29568			NP	NP	1.17376	NP		NP	NP
IFNG	0.275844	2	18.1818	2.32828		1.23704									CELF6	0.121117	2	22.2222	1.46338	NP		1.13219			NP
IL21	0.275576	2	18.1818	1.96717					1.60776						PDK1	0.121035	2	18.1818	1.35303							1.53491
LMTK3	0.273907	2	25	1.56812				NP			1.79731		NP	NP	SCARB1	0.120761	2	18.1818	1.06014	1.4077
SFN	0.273414	2	18.1818	1.56032						1.54042					SNCA	0.120749	2	18.1818	1.10399			1.39126
ZBED6	0.267463	2	33.3333	2.28788	NP	NP	1.19818	NP		NP	NP				OLA1	0.120626	2	18.1818	1.33646									1.18707
LOC100507636	0.263717	2	33.3333	1.58697	1.9037			NP	NP		NP		NP	NP	TRIP10	0.120615	2	18.1818	1.25773	1.11908
RTDR1	0.261625	2	18.1818	1.49801	2.00767										PDIA3	0.1206	2	18.1818	1.09714		1.20346
ATP1B1	0.258729	2	18.1818	1.87309					1.4319						ZC2HC1A	0.120598	2	18.1818	1.54395						1.08401
LOC100130933	0.255511	2	50	1.4903		NP		NP	NP	NP	NP	2.48135	NP	NP	PON2	0.120213	2	18.1818	1.15332	1.4061
LOC100287039	0.25458	2	40	1.66913	1.74349	NP		NP	NP		NP		NP	NP	ZNF334	0.120172	2	22.2222	1.56235		NP			1.11548			NP
CECR7	0.253733	2	28.5714	2.2449				NP	NP	1.18891	NP		NP		LRCH3	0.120043	2	18.1818	1.36383					1.14323
RAB38	0.252273	2	18.1818	1.83197	1.56619										MC1R	0.119716	2	18.1818	1.11405		1.42583
BATF3	0.246258	2	18.1818	1.66333	1.69584										HDDC2	0.119331	2	18.1818	1.17375					1.15636
LOC100507057	0.246099	2	33.3333	1.68504			1.72745	NP	NP		NP		NP	NP	LPIN1	0.119315	2	18.1818	1.29305			1.08501
LOC644714	0.244486	2	25	2.00128	NP		1.28483	NP		NP					CYP4F12	0.119294	2	18.1818	1.41154						1.1237
LOC339240	0.243945	2	28.5714	1.43553				NP	NP		1.77113	NP	NP		NTF3	0.119263	2	18.1818	1.43843						1.11446
OR2B6	0.243486	2	18.1818	1.49612							1.71162				IRF8	0.119068	2	18.1818	1.21931					1.19874
GBP1	0.242748	2	18.1818	1.39964	1.3688										ATP6AP2	0.119047	2	18.1818	1.11319					1.2236
LOC100507286	0.242094	2	33.3333	2.25364			NP	NP	1.18085	NP		NP	NP		ASH1L	0.118997	2	18.1818	1.40963	1.32074
PTCSC1	0.241415	2	33.3333	1.72646	NP	NP	1.4792	NP		NP	NP				WWC2-AS2	0.118848	2	22.2222	1.36171	1.36173			NP					NP
ZNF775	0.235792	2	22.2222	1.55546				NP				2.16972	NP		LOC150051	0.118371	2	40	1.55197				NP	NP	1.07622	NP	NP	NP	NP
ALOX12P2	0.2354	2	18.1818	1.58134							2.16817				HNRNPU-AS1	0.118357	2	28.5714	1.27821	1.44879			NP	NP		NP		NP
FBXO6	0.232308	2	25	1.43431				NP		1.60239		NP	NP		PILRB	0.118228	2	18.1818	1.25599	1.47394
MT1E	0.229739	2	18.1818	1.78206	1.48122										NUCB2	0.118148	2	18.1818	1.2739				1.19183
LOC100507291	0.227794	2	33.3333	1.65581	1.58933			NP	NP		NP		NP	NP	PAQR8	0.118058	2	22.2222	1.28752				NP		1.16618			NP
GATM	0.223708	2	18.1818	1.30599		1.08596									LOC375010	0.117979	2	28.5714	NP		1.09367	NP	1.69183	NP	NP
TUBB6	0.222895	2	18.1818	1.83038			1.32215								EDNRA	0.117898	2	18.1818	1.12109		1.17311
LOC100507375	0.217735	2	33.3333	1.74821			NP	NP	1.33534	NP		NP	NP		SGCB	0.117739	2	18.1818	1.11045		1.18285
ZNF749	0.215188	2	22.2222	1.61253		NP				NP	1.48832				XG	0.117283	2	22.2222	NP		1.07482		3.12319	NP
PRSS54	0.214573	2	25	NP	1.9892	NP		1.18665			NP				EPHB3	0.117247	2	18.1818	1.35098					1.14298
IPCEF1	0.212237	2	18.1818	1.55485		1.40454									TRIM73#TRIM74	0.117212	2	40	1.37393	1.33784			NP	NP		NP	NP	NP	NP
NRN1	0.212182	2	18.1818	1.8164							1.3424				NCS1	0.116834	2	18.1818	1.30476	1.08223
TRIM69	0.211242	2	22.2222	1.43135		1.85615		NP					NP		KLHL15	0.116704	2	22.2222	1.41788	1.2921			NP					NP
FAM169A	0.208738	2	20	1.88176					1.23069	NP					B3GNTL1	0.116408	2	18.1818	1.40671	1.30054
CXCL2	0.208681	2	18.1818	1.48286									1.65602		PPP1R18	0.116053	2	25	1.247				NP	1.27003		NP		NP
SLC14A1	0.207579	2	18.1818	1.53446				1.46829							TMEM14C	0.116025	2	22.2222	1.31322				NP				1.53115	NP
ANKRD20A5P	0.206662	2	25	1.94424				NP	1.20701				NP	NP	RABGAP1L	0.115806	2	20	1.09513		1.1487	NP
CCDC134	0.204851	2	18.1818	1.42467	2.06708										EFS	0.115711	2	18.1818	1.5567				1.07602
FLJ34208	0.202111	2	33.3333	1.71331	NP	NP		NP	1.7915	NP	NP				TRIM11	0.114981	2	22.2222	1.30931	1.38887			NP					NP
GMPS	0.20014	2	20	1.66986			1.3595	NP							PRKCD	0.114903	2	18.1818	1.30649			1.17103
ANKS6	0.197274	2	22.2222	1.49956	1.57315			NP					NP		NDN	0.114879	2	18.1818	1.15545					1.16228
ALG12	0.197022	2	18.1818	2.15607		1.08393									CDR2L	0.11484	2	18.1818	1.48361						1.08883
SEC14L3	0.196207	2	18.1818	1.31417	2.24806										MIER2	0.114574	2	18.1818	1.09422		1.13628
MT1P2	0.194686	2	18.1818	1.57443	1.47956										DEPTOR	0.11444	2	18.1818	1.19487		1.09896
SAMD9L	0.192032	2	22.2222	1.43277			NP		1.27724			NP			UGGT1	0.114408	2	18.1818	1.23017					1.18189
C10ORF35	0.191833	2	22.2222	1.70696		NP				1.80376	NP				PKIA	0.114106	2	18.1818	1.43288						1.10357
LOC646701	0.190791	2	28.5714	1.42351	1.76368		NP			NP		NP	NP		KIAA1715	0.114072	2	22.2222	1.21388				NP	1.28359				NP
SOD2	0.19047	2	18.1818	1.68209			1.28004								FGF13	0.114058	2	18.1818	1.44799						1.09844
TTLL7	0.190024	2	18.1818	1.05183				2.68452							ARRDC4	0.113935	2	22.2222	1.36299	1.32579			NP					NP
GRHPR	0.18929	2	18.1818	1.38309						1.34005					EVC	0.11391	2	18.1818	1.09022		1.19243
INSM1	0.188216	2	18.1818	1.73733					1.39842						ABCA17P	0.113787	2	28.5714	1.39711			NP	NP	1.11812	NP		NP
LOC100505584#MT1E	0.187026	2	25	1.60146	1.41173				NP		NP			NP	KCNMB4	0.113739	2	18.1818	1.13174				1.22705
PTGER2	0.18635	2	18.1818	1.4758	1.53537										OLFML1	0.113689	2	18.1818	1.10957						1.29369
RPLP0	0.185924	2	18.1818	1.05592		1.34879									MGAT3	0.113615	2	18.1818	1.0853	1.30072
CNKSR2	0.184658	2	18.1818	1.54288				1.37369							ARL2BP	0.113551	2	18.1818	1.16122		1.12546
DPY19L1P1	0.183868	2	25	1.99858		NP		1.05308	NP		NP				IL12RB1	0.113526	2	18.1818	1.04519		1.23769
ZAP70	0.183487	2	18.1818	1.91901		1.14312									MORC4	0.113386	2	18.1818	1.1485		1.1363
C1ORF173	0.183339	2	25	1.52521		NP		NP	1.36412				NP		ATP2C2	0.113347	2	18.1818	1.33579						1.13573
CDS1	0.183056	2	18.1818	1.492					1.38626						ERMN	0.113185	2	22.2222	1.38958				NP		1.11605			NP
WNT10A	0.181412	2	22.2222	1.6254	1.36061			NP					NP		BANP	0.113107	2	18.1818	1.20392			1.56543
DDC	0.178915	2	20	1.40819	1.56888	NP									DDI1	0.112768	2	22.2222	NP	1.18703	1.14395			NP
NME4	0.178279	2	18.1818	1.45374									1.2839		LIPT1	0.112514	2	18.1818	1.42996						1.14594
UNC13D	0.177584	2	22.2222	1.63203				NP	1.27492				NP		CLSTN2	0.11233	2	20	1.57414		NP		1.06139
LINC00515	0.176265	2	33.3333	1.85169	NP	NP	1.14344	NP		NP	NP				BDH2	0.111892	2	18.1818	1.2274	1.11595
TRIM2	0.175849	2	18.1818	1.28319			2.01689								DYNC2H1	0.111765	2	18.1818	1.2248			1.0572
MRPL20	0.175678	2	18.1818	1.14943		2.26376									ACTR2	0.111731	2	18.1818	1.15186		1.1214
HIST1H3D	0.174706	2	25	1.78999			NP			1.24495		NP	NP		HEXDC	0.111659	2	22.2222	1.36544				NP		1.12074			NP
NME8	0.174289	2	20	NP			1.44729					1.42207			COX20#HOXA7	0.111063	2	25	1.22656	1.45447			NP		NP			NP
TCL1A	0.173887	2	18.1818	2.67728					1.27987						DMRTC1#DMRTC1B	0.111037	2	33.3333	1.55489	NP	NP	1.08158	NP		NP	NP
ALAS2	0.173548	2	18.1818	1.14093			2.39584								ZNF581	0.110985	2	22.2222	1.33071	1.33774			NP					NP
KLF2	0.173246	2	18.1818	1.42541								1.2947			PRDX1	0.110982	2	20	1.10302		NP			1.20949
CCL3#CCL3L1#CCL3L3	0.172458	2	25	1.53167				NP	1.2968	NP			NP		UBE2H	0.110828	2	18.1818	1.06809		1.10508
DGKH	0.172436	2	25	1.48395			NP	1.36658				NP	NP		HEY1	0.110533	2	18.1818	1.07416		1.14724
AQP1#FAM188B	0.171517	2	33.3333	1.89481			NP	NP	1.10052	NP		NP	NP		PRKCA	0.110532	2	18.1818	1.09152		1.08694
U2AF1L4	0.170252	2	22.2222	1.47572	1.44497			NP					NP		LOC730227	0.110424	2	22.2222	NP	1.10374	NP			1.26879
GPM6B	0.169995	2	18.1818	1.49759	1.42126										LINC00467	0.110345	2	22.2222	1.32394	1.34021			NP					NP
LOC554206	0.169888	2	28.5714	1.52012				NP	1.31827		NP		NP	NP	PRKCE	0.110311	2	18.1818	1.39844						1.10587
TFAP4	0.16971	2	18.1818	1.78495					1.16498						NPFF	0.11023	2	18.1818	1.30827	1.35576
SIGLEC10	0.169605	2	25	1.55948			NP		1.26881			NP	NP		VNN3	0.110219	2	18.1818	1.39571						1.10658
OPN3	0.167726	2	18.1818	1.41801	1.493										PDLIM2	0.110075	2	18.1818	1.26476			1.17496
N4BP2L2-IT	0.16748	2	25	1.57832					NP		NP	1.59727		NP	TRIOBP	0.110032	2	18.1818	1.05153		1.1165
ZMYM6	0.167014	2	18.1818	1.14149		2.20474									USP9X	0.109919	2	18.1818	1.22919						1.16845
PDIA2	0.166587	2	18.1818	1.08783			1.68381								ARL14EP	0.10986	2	22.2222	1.2029		1.54396	NP					NP
ZNF552	0.166549	2	18.1818	1.26707								2.06486			SYNGR1	0.109207	2	18.1818	1.33368				1.14043
PYHIN1	0.165234	2	18.1818	1.51513					1.28077						LIMCH1	0.108959	2	18.1818	1.27573						1.12919
XXYLT1	0.164058	2	22.2222	1.79176				NP	1.14378				NP		TPD52L1	0.108893	2	18.1818	1.14796		1.12545
RPLP0#RPLP0P6	0.163686	2	25	1.12413	NP	1.50002	NP			NP					LIMS2	0.108835	2	18.1818	1.3219	1.33173
TBC1D8	0.163114	2	20	1.54778		1.48039				NP					PPIL2	0.108608	2	18.1818	1.30697		1.34144
VN1R1	0.162938	2	18.1818	1.33275					1.43071						NMRK1	0.108538	2	18.1818	1.1279				1.49758
INGX	0.162458	2	25	1.82658		NP		NP	1.12212				NP		CD59	0.108395	2	18.1818	1.08087				1.44217
SLC9A5	0.162365	2	18.1818	1.449					1.11552						ZC3H6	0.108365	2	22.2222	1.32889			NP		1.10733			NP
POU5F1B	0.160941	2	18.1818	1.75587				1.08738							TMEM51	0.108151	2	18.1818	1.26134				1.10411
HIST1H2BC	0.160407	2	18.1818	1.82764					1.09567						CHKB-CPT1B#CPT1B	0.108046	2	25	1.20059	1.46305				NP		NP			NP
C19ORF18	0.159849	2	25	1.5095				NP	1.28951	NP			NP		ADORA2A#SPECC1L	0.107778	2	25	1.27409			1.42345		NP		NP			NP
LOC100505483	0.159633	2	33.3333	1.36319	1.50982			NP	NP		NP		NP	NP	PPP1R13B	0.107706	2	18.1818	1.23863						1.15885
WARS	0.157752	2	18.1818	1.19476		1.33965									USP7	0.107398	2	18.1818	1.04377		1.2224
PK155	0.157479	2	22.2222	1.64608		1.26088		NP			NP				EIF2AK2	0.107023	2	18.1818	1.11709		1.14871
FFAR3	0.157358	2	20	1.90342	NP		1.04033								KIAA1609	0.106682	2	18.1818	1.07592		1.12632
CCR1	0.157078	2	18.1818	1.35397						1.35315					WIPF3	0.106643	2	22.2222	NP	1.1363	1.16257			NP
GUCA1A	0.156612	2	18.1818	1.26644	1.43778										CD84	0.106598	2	18.1818	1.12062				1.77963
TBC1D9	0.156454	2	18.1818	1.22391				1.55781							TUBA1A	0.106565	2	18.1818	1.28444				1.15366
P2RY6	0.155285	2	18.1818	1.47684							1.34684				ANXA2R	0.106529	2	25	1.42422	1.21935			NP		NP			NP
KCNK6	0.153962	2	22.2222	1.49937			NP	1.28961				NP			CHFR	0.106214	2	18.1818	1.39993			1.10954
PDE3B	0.153588	2	18.1818	1.40486						1.97593					ZNF43	0.106147	2	18.1818	1.32458		1.35787
TRIP6	0.152872	2	18.1818	1.48523				1.19342							SWSAP1	0.105932	2	22.2222	1.17066			1.54975	NP					NP
GGTA1P	0.152469	2	22.2222	1.37203	1.45953			NP					NP		SMCR7	0.105496	2	22.2222	1.18316			1.52737	NP					NP
TRPM2	0.150867	2	18.1818	1.69022				1.08899							TBC1D12	0.105085	2	20	1.40811			1.10342			NP
ADAT2	0.150657	2	18.1818	1.23327				1.47226							CCDC28A	0.104931	2	18.1818	1.1027					1.19049
LOC100506697	0.150442	2	40	1.6527		NP		NP	NP	1.13124	NP		NP	NP	PODN	0.104804	2	22.2222	1.32634	1.29939			NP					NP
HGD	0.150343	2	18.1818	1.04535				2.29462							ENSA	0.104749	2	18.1818	1.12073		1.1239
LOC79015	0.150301	2	22.2222	1.35302			1.56822				NP			NP	ARHGAP28	0.104641	2	18.1818	1.35349						1.10755
CD1D	0.149997	2	18.1818	1.63406					1.15778						DGAT2	0.104629	2	22.2222	1.3924			NP		1.09709			NP
GZMH	0.149449	2	18.1818	1.28703		1.22481									GSTK1	0.104569	2	18.1818	1.09664					1.19645
HSP90B3P	0.14912	2	100	NP	NP	NP	NP	NP	1.24999	NP	1.47284	NP	NP	NP	SLC39A13	0.104251	2	22.2222	NP	1.16295	1.13824			NP
PRR3	0.149011	2	18.1818	1.34125			1.49263								SESTD1	0.104069	2	22.2222	1.28678				NP				1.45057	NP
STARD4	0.148729	2	22.2222	1.77443		NP		1.14326			NP				MAP1A	0.104061	2	18.1818	1.17527	1.1296
MYB	0.14856	2	18.1818	1.30213	1.52002										LBR	0.103791	2	18.1818	1.29285				1.14221
EML5	0.148534	2	22.2222	NP	1.20513		1.52721		NP						IFIH1	0.103541	2	18.1818	1.04498	1.3233
LOC100131541	0.147962	2	28.5714	NP	1.3883	1.22704	NP		NP	NP					ZNF250	0.102904	2	18.1818	1.26811						1.13488
DFNA5	0.146822	2	20	1.49305				1.17213				NP			RAB14	0.10266	2	18.1818	1.26278				1.15196
EIF2AK4	0.14661	2	22.2222	1.45176	1.34476			NP					NP		RAD52	0.102653	2	18.1818	1.05071			1.40236
PAX9	0.146304	2	20	1.0947	1.50865	NP									PMM1	0.102644	2	18.1818	1.3148				1.12981
LOC100134445#WASH1#WASH2P#WASH3P#WASH5P#WASH7P	0.146245	2	33.3333	1.58799				NP	NP	1.15417	NP		NP	NP	EIF5A2	0.102482	2	18.1818	1.10284		1.1504
GPR174	0.145143	2	22.2222	1.715		NP		1.16598			NP				LOC283174	0.102466	2	25	1.23763		NP		NP		1.12104			NP
FFAR2	0.144995	2	20	1.78013			1.05382		NP						SH3RF3	0.102269	2	25	1.33545			NP		1.11088	NP		NP
NXT2	0.144855	2	18.1818	1.51838					1.16077						SLC22A3	0.102035	2	18.1818	1.18343		1.07572
PPP1R16B	0.144811	2	18.1818	1.26549		1.16902									ZNF286A	0.102031	2	18.1818	1.24445						1.14196
SMA4#SMA5	0.144781	2	25	1.55212				NP	1.18603	NP			NP		CD99P1	0.101616	2	33.3333	1.28468				NP	NP	1.12527	NP		NP	NP
LRP6	0.144422	2	18.1818	1.11038		2.08731									NBPF10	0.101507	2	18.1818	1.11495		1.13663
CAV1	0.144003	2	18.1818	1.41855				1.20495							OR2A20P#OR2A9P	0.100857	2	25	1.39348					NP	1.08447	NP			NP
EGR3	0.143608	2	18.1818	1.19439	1.35566										FLNB	0.100442	2	18.1818	1.07784		1.11851
MACROD1	0.143461	2	18.1818	1.79439	1.05802										KIAA0430	0.100243	2	18.1818	1.11973					1.15636
MESDC2	0.143285	2	22.2222	1.14959				NP				2.1004	NP		ATRNL1	0.099909	2	18.1818	1.27674	1.04917
TTN	0.143193	2	18.1818	1.17756		1.3381									WISP1	0.0998673	2	18.1818	1.42808			1.08211
ZFP36	0.142607	2	18.1818	1.29451					1.38395						TAF12	0.0996961	2	20	1.11189			NP		1.16348
EMR1	0.142067	2	18.1818	1.62957					1.13416						UBR7	0.0988409	2	18.1818	1.29597				1.12703
VAV2	0.141984	2	18.1818	1.38372										1.42979	NDUFB2	0.0988052	2	18.1818	1.30863				1.12168
BBC3	0.141869	2	18.1818	1.09006			1.56607								PAM	0.0987334	2	18.1818	1.19386								1.18935
ZBP1	0.14179	2	18.1818	1.80088	1.05059										LCOR	0.0985876	2	22.2222	1.18388			NP				1.56634	NP
CMTM3	0.14161	2	22.2222	1.36726				NP			1.37755		NP		TRA2A	0.0985191	2	18.1818	1.30205	1.28116
SLC25A19	0.14093	2	22.2222	1.33904			NP		1.31209			NP			SEPT9	0.0981451	2	18.1818	1.35608			1.10406
CMTM7	0.140596	2	22.2222	NP	1.62448	1.20521			NP						MAP1B	0.0980875	2	18.1818	1.33748			1.1111
NAMPT	0.140176	2	18.1818	1.21888						1.32726					FGF14	0.0976752	2	18.1818	1.04074		1.11507
ZBED2	0.14006	2	18.1818	1.26563		1.21649									STX4	0.0976627	2	18.1818	1.12502					1.14259
PATL2	0.139854	2	25	1.55578				NP		1.15205	NP		NP		TRIM26	0.0975826	2	18.1818	1.10546	1.20462
HIST1H4J	0.139814	2	18.1818	1.1717	1.48065										USP49	0.0975798	2	18.1818	1.2542	1.08158
TMEM38B	0.139561	2	18.1818	1.27546	1.50182										ZNF821	0.0975508	2	18.1818	1.31905						1.10242
RAD54L2	0.138392	2	20	1.61645					1.1539		NP				C7ORF49	0.0974905	2	18.1818	1.20686									1.2484
MATR3#SNHG4	0.137064	2	33.3333	1.58545				NP	NP	1.12568	NP		NP	NP	TMEM14B#TMEM14C	0.0974413	2	33.3333	1.28133				NP	NP	1.1161	NP		NP	NP
BUB1B	0.136734	2	18.1818	1.22902	1.39998										WHSC1L1	0.0974334	2	18.1818	1.13394						1.11477
FZD2	0.136567	2	18.1818	1.31278							1.75852				C20ORF111	0.0973981	2	18.1818	1.06747		1.17143
RASGRP2	0.136451	2	18.1818	1.17034		1.18282									ZNF80	0.0973667	2	18.1818	1.25063					1.12987
UBE2S	0.136175	2	18.1818	1.12784			1.25369								DJ507I15.1	0.0973074	2	25	1.23127					NP		NP		1.16391	NP
WDR46	0.135466	2	18.1818	1.08422						1.62277					RALGDS	0.0971927	2	18.1818	1.29898								1.13471
LRRC16A	0.135067	2	18.1818	1.60672				1.08486							RPRD2	0.0970417	2	18.1818	1.17593						1.15739
CCDC88A	0.134732	2	18.1818	1.36786	1.19994										LOC643749	0.0970216	2	22.2222	1.29961					NP	1.10823	NP
ATN1	0.133627	2	18.1818	2.00693	1.09253										KDELR3	0.0968928	2	18.1818	1.1254		1.11556
RGMB	0.133381	2	22.2222	1.44855	1.28229			NP					NP		IGBP1	0.0961474	2	18.1818	1.29446				1.12018
FAM159A	0.132996	2	22.2222	NP	1.44158	1.1301			NP						GNA11	0.0961332	2	18.1818	1.19653		1.37449
EMC2	0.132522	2	18.1818	1.20052			1.36032								TSPAN12	0.0958782	2	18.1818	1.11173		1.12539
LNP1	0.132515	2	28.5714	1.39423	1.33088			NP	NP		NP		NP		KIFAP3	0.0956628	2	18.1818	1.08586	1.22577
DECR2	0.132448	2	18.1818	1.48193					1.18579						RNF145	0.0953849	2	25	1.31903	1.24372			NP			NP		NP
ID3	0.1322	2	18.1818	1.44179				1.15869							NOTCH4	0.0953384	2	18.1818	1.43726		1.06492
HIST1H2AM	0.132169	2	18.1818	1.68526			1.05809								MLC1	0.0952795	2	18.1818	1.09842		1.13619
POU2F2	0.131877	2	18.1818	1.34926					1.17773						MAP4K2	0.0952597	2	18.1818	1.41703			1.07378
C6ORF163	0.131858	2	25	1.53606	NP	1.25697		NP		NP					DHX40	0.0951673	2	18.1818	1.40457	1.09501
SYCE2	0.131712	2	25	1.62197			NP	1.1464		NP		NP			FLJ38717	0.0949935	2	28.5714	1.18475				NP	NP	1.14839	NP		NP
RHOBTB3	0.131611	2	18.1818	1.26064							1.42836				SNED1	0.0947827	2	20	1.05574	1.26864		NP
KLF13	0.131205	2	18.1818	1.44098						1.19524					KIAA0182	0.0945606	2	18.1818	1.42533			1.11903
ZNF131	0.131149	2	18.1818	1.20954	1.39997										USP20	0.0944038	2	18.1818	1.43331			1.06578
PRKXP1	0.130058	2	28.5714	1.85985	NP	NP	1.14741	NP		NP					ZCCHC10	0.0943079	2	18.1818	1.32261				1.10366
RASL10B	0.129915	2	22.2222	1.28522	1.43651			NP					NP		TESK2	0.0942729	2	18.1818	1.44906		1.058
EEF1E1	0.129474	2	18.1818	1.1333		1.25361									TMCC1	0.094077	2	18.1818	1.0624		1.16779
SSBP4	0.129204	2	22.2222	1.21394				NP		1.25313			NP		SLC25A25	0.0935813	2	22.2222	1.22145	1.33248			NP					NP
ZNF416	0.128294	2	22.2222	1.3693	1.33511			NP					NP		LSM14A	0.0933264	2	18.1818	1.27132				1.08165
PARD6G	0.127824	2	22.2222	1.37562			NP	1.27801				NP			DIXDC1	0.093094	2	18.1818	1.09301	1.20501
LOC100288432	0.12746	2	33.3333	1.56258			NP	NP	1.12291	NP		NP	NP		MYO1C	0.0928322	2	18.1818	1.21549	1.3339
PSMD11	0.126743	2	18.1818	1.17474	1.42313										FUNDC1	0.0928319	2	22.2222	1.19618				NP				1.47982	NP
NKIRAS1	0.125868	2	22.2222	1.29531	1.40307			NP					NP		FDPS	0.0927507	2	20	1.11002	1.17931		NP
EIF4A1	0.125544	2	18.1818	1.10586						1.24658					C10ORF10	0.0924357	2	18.1818	1.2984			1.11109
CRYBB2#CRYBB2P1	0.125517	2	25	1.34994					NP		NP		1.19489	NP	BTBD2	0.0924152	2	20	1.36365			1.08571			NP
ZFP92	0.12509	2	28.5714	1.59764			NP		1.0967	NP		NP	NP		FMNL3	0.0923903	2	22.2222	1.23631	1.30794			NP					NP
C4ORF46	0.125082	2	22.2222	1.37893			NP		1.22628			NP			RAB6B	0.0923523	2	18.1818	1.38852			1.07635
ARRB2	0.125041	2	18.1818	1.48295				1.1177							ZSCAN16	0.0923184	2	18.1818	1.36983				1.07992
HYOU1	0.124881	2	18.1818	1.26773									1.24139		PPFIA2	0.0922597	2	18.1818	1.16504	1.10684
COPS2	0.124871	2	18.1818	1.15954	1.43398										SLC9A8	0.0921205	2	20	1.32336	1.21851					NP
PTPN23	0.124493	2	22.2222	1.52275				NP		1.12166			NP		KPNB1	0.092003	2	18.1818	1.21471			1.11419
RNF165	0.124223	2	22.2222	NP	1.14651			1.92999	NP						PCDHGA10#PCDHGA11#PCDHGA12#PCDHGA3#PCDHGA5#PCDHGA6	0.0917573	2	28.5714	1.11971	NP	1.10791	NP	NP		NP
NUDT6	0.123942	2	18.1818	1.39824	1.28461										SLC16A6	0.0917089	2	18.1818	1.21756						1.12659
ATG4C#CTR9	0.123488	2	33.3333	1.27416	1.41497			NP	NP		NP		NP	NP	TRAF3IP2	0.0915376	2	18.1818	1.09799		1.10746
VMP1	0.123326	2	22.2222	1.32438				NP		1.24263			NP		WRB	0.0911781	2	18.1818	1.17663				1.15838
MDFIC	0.123242	2	18.1818	1.29989			1.22108								ARF3	0.0910346	2	18.1818	1.11796	1.16169
TDRD3	0.122968	2	18.1818	1.28932						1.37564					ADCY6	0.0907015	2	18.1818	1.40742			1.06517
TRAF3IP3	0.122813	2	18.1818	1.16646		1.1867									ATG16L2	0.0906698	2	22.2222	1.2842	1.24691			NP					NP
SPICE1	0.122634	2	18.1818	1.32291					1.25664						TMTC3	0.0904637	2	22.2222	1.16918				NP				1.50065	NP
LOC90784	0.122561	2	28.5714	1.47933				NP	NP	1.14169	NP		NP		LMF1	0.0904567	2	18.1818	1.17942						1.13905
C1ORF53	0.122485	2	25	1.2649	1.42055			NP					NP	NP	SUSD3	0.0901017	2	22.2222	1.24108				NP		1.11328			NP
EXOSC9	0.12172	2	18.1818	1.21416	1.35791										APAF1	0.0895714	2	18.1818	1.08767		1.13183
POLR1D	0.121717	2	18.1818	1.17481					1.23977						COX16	0.089506	2	18.1818	1.06729		1.15117
OIP5	0.121564	2	18.1818	1.45237			1.13359								ITPR3	0.0893391	2	18.1818	1.49112	1.08265
SMYD2	0.121032	2	18.1818	1.19785		1.23043									NCOA2	0.0892478	2	18.1818	1.17388					1.13987
CARD16#CASP1	0.120867	2	33.3333	1.30506			NP	NP	1.26325	NP		NP	NP		DLC1	0.0891185	2	18.1818	1.10791		1.11201
PTOV1	0.120729	2	18.1818	1.30385									1.20828		NBPF1	0.0891131	2	22.2222	1.20311	1.32185			NP					NP
CCL4	0.120444	2	20	1.22425		1.19673	NP								ACOT9	0.0890649	2	18.1818	1.08652					1.15951
IFIT5	0.120376	2	18.1818	1.409	1.25719										MAP2K2	0.0889831	2	20	1.12809	1.14024		NP
ZNHIT2	0.120086	2	18.1818	1.45971		1.10632									RHOG	0.0889797	2	22.2222	1.10546		NP		NP	1.13778
ZNF544	0.120035	2	18.1818	1.18403		1.24408									KAT6B	0.0886906	2	18.1818	1.06699		1.10395
VPS36	0.119062	2	22.2222	1.31252				NP		1.24431			NP		CCND1	0.0885224	2	18.1818	1.09325					1.15013
HMOX1	0.119024	2	18.1818	1.31057	1.35046										PRKAB2	0.0879956	2	18.1818	1.20074								1.42511
NAT6	0.118953	2	20	1.46776				NP	1.14921						RAC1	0.0878261	2	18.1818	1.16929			1.11449
IGHA1#IGHA2#IGHD#IGHG1#IGHG3#IGHG4#IGHM#IGHV4-31#IGHV4-59#LOC100126583	0.118881	2	25	1.26328	NP	1.14749	NP			NP					SLC15A4	0.0875764	2	22.2222	1.25834			NP		1.08926			NP
ZNF485	0.118259	2	25	1.33129			NP			1.32513		NP	NP		CYTH4	0.0873441	2	18.1818	1.08812		1.12579
LZTFL1	0.117472	2	18.1818	1.33706	1.16967										MEGF6	0.0872911	2	20	2.28847						1.09121	NP
BAG4	0.117447	2	18.1818	1.24255						1.29428					C14ORF132	0.0871469	2	20	1.09206		1.12163	NP
LNX2	0.117336	2	25	NP		NP	1.36451		NP	1.33929					NRBP2	0.0870645	2	22.2222	1.2199	1.28936			NP					NP
KRTAP3-1	0.117314	2	25	1.24222	1.42004	NP		NP					NP		EIF2C1	0.0867387	2	18.1818	1.1035					1.13317
LOC100510093	0.117302	2	33.3333	1.31969	1.3319			NP	NP		NP		NP	NP	STX12	0.0867211	2	18.1818	1.08346					1.1558
PFAS	0.117093	2	18.1818	1.15253		1.2741									CXORF26	0.0866758	2	22.2222	1.18143				NP				1.34015	NP
C7ORF13	0.116684	2	25	1.23055				NP	1.34037		NP		NP		BPHL	0.0866626	2	18.1818	1.32204			1.08611
SMAD2	0.116617	2	18.1818	1.12649		1.23071									LOC100271836#LOC641298	0.0866364	2	40	1.21279	1.29416			NP	NP		NP	NP	NP	NP
TBC1D7	0.116136	2	22.2222	1.39086	1.41094		NP					NP			PPM1F	0.0865916	2	18.1818	1.06362		1.13426
LOC282997	0.115721	2	25	1.47331				1.09785	NP		NP	NP			GPR157	0.0864414	2	18.1818	1.21647					1.17118
ACVR2B	0.115679	2	18.1818	1.39258					1.21576						C12ORF49	0.0863883	2	18.1818	1.20037					1.18093
POLR3K	0.115623	2	18.1818	1.35707								1.17126			KCNJ8	0.0862169	2	18.1818	1.08236	1.1936
SDC3	0.115343	2	18.1818	1.45418						1.13385					WASL	0.0861937	2	18.1818	1.06058		1.498
CYP2J2	0.11533	2	20	1.52037	NP			1.14878							PTGIR	0.0860009	2	18.1818	1.07607		1.13378
MEX3A	0.115066	2	28.5714	1.53112				NP	NP	1.087	NP		NP		SOWAHC	0.0859045	2	18.1818	1.24907					1.10194
LOC152217	0.115055	2	25	1.39825				NP	1.20992		NP		NP		PLEKHO2	0.0857568	2	18.1818	1.08361					1.15266
TXN	0.114904	2	18.1818	1.34766					1.21197						SYAP1	0.085697	2	22.2222	1.28444	1.21455			NP					NP
SLC30A1	0.114811	2	18.1818	1.49813					1.11815						MBD6	0.0856053	2	22.2222	1.15807			1.39385	NP					NP
CLTC	0.114579	2	18.1818	1.1991	1.34724										PPP2CA	0.0855645	2	18.1818	1.34394	1.15892
HIST1H3G	0.114344	2	18.1818	1.12788	1.4305										DKFZP686L14188	0.0853308	2	28.5714	1.2173	1.28046			NP	NP		NP		NP
CKAP2	0.11422	2	18.1818	1.16462					1.20152						ERCC6#PGBD3	0.0848754	2	25	1.03336	NP	1.17308	NP			NP
CCDC58	0.114183	2	22.2222	1.30325			NP		1.24061			NP			LOC440104	0.0847386	2	28.5714	1.20278			1.32868	NP	NP		NP		NP
PLEKHH3	0.113815	2	18.1818	1.50686									1.08594		H2AFY	0.0842549	2	18.1818	1.10959	1.09637
SFPQ	0.113642	2	18.1818	1.1786	1.36681										FNTA	0.0842086	2	18.1818	1.09365					1.13651
HIST1H2AG	0.113547	2	18.1818	1.47219			1.10254								ZBTB43	0.0841546	2	18.1818	1.06719		1.22236
IL18BP	0.113312	2	18.1818	1.28516						1.24489					TRAM1L1	0.0841165	2	22.2222	1.29675				NP		1.07782			NP
ZNF776	0.113095	2	22.2222	NP		1.16304	1.38277		NP						GUCY1B3	0.0840662	2	18.1818	1.06789		1.09827
RAD51AP1	0.112683	2	18.1818	1.21455		1.18164									C21ORF49	0.0839949	2	25	1.22859				NP		1.10305			NP	NP
SRRT	0.112575	2	18.1818	1.24489			1.16722								FBXW12	0.0839321	2	18.1818	1.28384						1.08206
C19ORF48	0.112253	2	22.2222	1.37013	1.25589			NP					NP		RAB2A	0.083918	2	18.1818	1.05755					1.18074
TSNAX	0.111784	2	18.1818	1.15721						1.34837					MYL6	0.0838118	2	18.1818	1.2567				1.10214
UCHL5	0.111385	2	18.1818	1.31613					1.18747						EBAG9	0.0835625	2	18.1818	1.17794			1.35114
CMKLR1	0.11112	2	18.1818	1.28268					1.24472						MTFR1	0.0833983	2	18.1818	1.07866					1.12863
JPH3	0.110427	2	18.1818	1.14588	1.3927										ING4	0.0833648	2	18.1818	1.05933		1.14322
TACC3	0.110407	2	18.1818	1.20871			1.18875								NT5E	0.0832589	2	18.1818	1.0841			1.13381
SNHG4	0.11038	2	33.3333	1.28997				NP	NP	1.21981	NP		NP	NP	ZNF467	0.0831399	2	18.1818	1.0666			1.26287
MID1IP1	0.110263	2	18.1818	1.38126						1.16462					MAP3K7	0.0823816	2	18.1818	1.16696			1.13966
SLC1A5	0.110079	2	18.1818	1.34974	1.26557										PARN	0.082299	2	18.1818	1.18368			1.13183
CTSZ	0.109937	2	18.1818	1.28618						1.21904					ST5	0.0820297	2	18.1818	1.23707				1.10562
SUGT1P1	0.109935	2	33.3333	1.44495		NP		NP		1.12216	NP		NP	NP	VCPIP1	0.0819278	2	18.1818	1.27981			1.09214
OVOL2	0.109848	2	18.1818	1.58984		1.10053									WDR44	0.0817302	2	18.1818	1.07467					1.1506
ING5	0.109495	2	22.2222	1.26374	1.35393			NP					NP		SNHG6	0.0816795	2	33.3333	1.17037			1.34619	NP	NP	NP	NP		NP
LTV1	0.109382	2	22.2222	NP	1.31633	1.16175			NP						ZNF673	0.08164	2	18.1818	1.18786								1.13922
LOC283508	0.109272	2	33.3333	1.47001	NP	NP	1.19261	NP	NP	NP					PTCH1	0.0812477	2	18.1818	1.13708		1.0673
ALYREF	0.109247	2	22.2222	NP		1.12783	1.66572		NP						TMEM204	0.0812463	2	18.1818	1.09589		1.10348
MLLT3	0.109003	2	18.1818	1.33912						1.28514					MADCAM1	0.081119	2	18.1818	1.28862				1.08174
SLFN11	0.108932	2	22.2222	1.3776	NP		1.27246			NP					CHMP3	0.0810932	2	18.1818	1.14538						1.12976
RMND5A	0.108898	2	18.1818	1.11782	1.32993										PPP2R2A	0.0805769	2	18.1818	1.26353				1.09053
ELP2	0.10888	2	22.2222	NP	1.25731	1.20356			NP						GULP1	0.0800189	2	18.1818	1.06318		1.08201
EDF1	0.108791	2	18.1818	1.2777			1.13395								ALDOA	0.0795675	2	18.1818	1.09623	1.14843
ESCO1	0.108728	2	22.2222	1.45622		NP		1.17183			NP				ARHGEF9	0.0792578	2	18.1818	1.17548						1.11257
PLSCR1	0.108577	2	18.1818	1.20351		1.18066									ATP7A	0.0791832	2	18.1818	1.06314				1.44393
DDX11#DDX12P#LOC642846	0.108117	2	25	1.10268	NP	1.30926	NP			NP					RPL31	0.079112	2	18.1818	1.22939	1.22692
KIF23	0.107948	2	18.1818	1.15318			1.33073								STAMBP	0.0790926	2	18.1818	1.19658	1.26111
MFSD9	0.107901	2	18.1818	1.30751							1.48085				SMAD3	0.0785749	2	18.1818	1.09058		1.19274
C6ORF62	0.107735	2	18.1818	1.23762		1.20808									PRRG1	0.078296	2	18.1818	1.07405	1.17503
LOC400657	0.107464	2	22.2222	1.4071				NP		1.13825			NP		PPP2R3A	0.0781773	2	18.1818	1.30467								1.07616
PKIG	0.107354	2	18.1818	1.18439		1.1993									PIN4	0.0780079	2	20	1.22156				1.10107			NP
SEC24A	0.107183	2	18.1818	1.56737				1.13202							TM7SF3	0.0778321	2	18.1818	1.27728	1.17211
MEIS2	0.107127	2	18.1818	1.36923					1.17109						SUMO3	0.0773107	2	18.1818	1.10956	1.12189
C3ORF58	0.10704	2	22.2222	NP	1.25157	1.21662			NP						CDON	0.0772464	2	18.1818	1.24243						1.08131
LOC100510692#NAIP	0.106872	2	25	1.36238					NP	1.16619	NP			NP	SATB2	0.0771673	2	18.1818	1.10592					1.10198
HEBP2	0.106702	2	18.1818	1.30185	1.29825										NDUFB11	0.0770517	2	18.1818	1.21708				1.10068
TREX1	0.106665	2	20	1.30104					NP	1.20943					HBEGF	0.0769089	2	18.1818	1.12022					1.08602
ZNF322P1	0.106646	2	20	1.09495	NP		1.40979								H2AFV	0.0767665	2	18.1818	1.17204				1.11999
INS	0.106568	2	22.2222	1.57855	NP		1.03738	NP							TTLL3	0.076766	2	18.1818	1.16249	1.28309
ZNF222	0.105972	2	18.1818	1.06842			1.44857								PCGF2	0.0764859	2	18.1818	1.04831		1.3195
TAGAP	0.105971	2	22.2222	NP	1.49524	1.15376			NP						EEA1	0.0764071	2	18.1818	1.06258		1.1225
CENPA	0.105713	2	18.1818	1.22265			1.16574								PHF1	0.0763007	2	18.1818	1.08754		1.09894
C10ORF128	0.105639	2	28.5714	1.2999			NP	NP	1.21301	NP		NP			MKRN1	0.076233	2	18.1818	1.116			1.14631
IPO5	0.105604	2	18.1818	1.11005		1.2115									NTRK2	0.0761707	2	18.1818	1.30223					1.05934
C1GALT1	0.105521	2	18.1818	1.13209		1.25927									ANKZF1	0.076102	2	18.1818	1.19021	1.24825
CASK	0.105262	2	18.1818	1.58036	1.07526										ABCB1	0.075929	2	18.1818	1.11508		1.0735
FURIN	0.10526	2	18.1818	1.38061				1.2586							SNTB2	0.0758684	2	18.1818	1.05455	1.19437
ARL17A	0.105064	2	25	1.32029				NP		1.18978	NP		NP		GAS7	0.0757123	2	18.1818	1.06142		1.232
LOC388796	0.104993	2	20	1.16332	NP	1.64914									KIAA0240	0.0756126	2	18.1818	1.21326				1.09844
UBP1	0.104993	2	18.1818	1.52104			1.13805								FLOT1	0.0755354	2	18.1818	1.09016	1.22755
KCTD1	0.104979	2	22.2222	1.24372			NP			1.3431		NP			NUDCD3	0.0753728	2	18.1818	1.19395				1.10627
PRICKLE4#TOMM6	0.104932	2	25	1.11787	NP	1.21034	NP			NP					LOC100287515#ZNF26	0.0753637	2	25	1.16108			1.30937		NP		NP			NP
MLL2	0.104914	2	18.1818	1.45657				1.07807							HAGHL	0.075301	2	22.2222	1.2114	1.22085			NP					NP
MAP4	0.104882	2	18.1818	1.45307			1.19163								FBXO3	0.0749637	2	18.1818	1.09393		1.08989
C5ORF63	0.10422	2	25	1.32157	1.26584			NP			NP		NP		JOSD1	0.074943	2	18.1818	1.20565			1.10189
ARF4	0.103991	2	18.1818	1.32133						1.18539					POGZ	0.074734	2	18.1818	1.16606			1.11875
SNHG8	0.103847	2	25	1.28631				NP	NP	1.21074			NP		STARD13	0.074725	2	18.1818	1.04452	1.20507
ADSS	0.103783	2	18.1818	1.08524		1.20835									SIX2	0.07433	2	18.1818	1.22717						1.08007
OGDH	0.103681	2	18.1818	1.08502					1.25407						PKNOX1	0.0739058	2	18.1818	1.04448		1.09498
DEPDC1B	0.103538	2	22.2222	1.43389			NP		1.11925			NP			UBXN1	0.0738208	2	18.1818	1.20081				1.09902
ZNF606	0.103353	2	18.1818	1.2697	1.18585										MMP11	0.0737471	2	18.1818	1.0723		1.10672
SORD	0.103254	2	18.1818	1.28797				1.09795							POLR3GL	0.0734928	2	22.2222	1.23779	1.18301			NP					NP
DNAJC2	0.102732	2	18.1818	1.12938		1.25285									ZNF767	0.0733711	2	20	1.16188	1.2611					NP
ABI1	0.102724	2	18.1818	1.18922			1.16548								USP54	0.0727174	2	25	1.17417				NP	1.14528	NP			NP
DDX11	0.102658	2	18.1818	1.09697		1.13923									RHOBTB1	0.0722345	2	18.1818	1.10115					1.09266
LOC728543	0.10255	2	28.5714	1.47606				NP	NP	1.17282	NP		NP		FGFR2	0.0720895	2	18.1818	1.07192		1.10299
UHRF2	0.102283	2	22.2222	NP		1.17217	1.3307		NP						U2AF1	0.0720614	2	18.1818	1.16573				1.10993
DTX4	0.102261	2	20	1.31406						1.18477	NP				DAZAP2	0.0720336	2	18.1818	1.08102		1.09446
MCOLN3	0.101917	2	18.1818	1.52839			1.12258								RGL2	0.0714986	2	18.1818	1.19501	1.21347
NR1D2	0.101902	2	18.1818	1.34621	1.23052										GPR153	0.0713027	2	18.1818	1.32814				1.08738
ARID5A	0.101886	2	18.1818	1.31214						1.18489					SLC9A6	0.0710255	2	20	1.16725				1.10641		NP
PGM2L1	0.101784	2	22.2222	1.19277				NP	1.31804				NP		CD2BP2	0.0709162	2	18.1818	1.20867				1.08776
ADRBK2	0.101559	2	18.1818	1.42032			1.20792								PWWP2A	0.0708774	2	25	1.189			1.24182	NP			NP		NP
RANBP1	0.101077	2	18.1818	1.13061		1.2453									PLA2G6	0.0699977	2	18.1818	1.18279	1.21664
CAPN3	0.100866	2	18.1818	1.50472						1.14434					LINC00472	0.0699239	2	22.2222	NP		1.05465		1.1139	NP
BAAT	0.100753	2	18.1818	1.51551			1.04983								PSMD9	0.0699216	2	18.1818	1.33112				1.05228
POLR2E	0.100733	2	20	1.19679							NP		1.2193		XPC	0.0698302	2	20	1.20161	1.19615	NP
C16ORF53	0.100353	2	18.1818	1.34624								1.13717			STK36	0.0696664	2	22.2222	1.13829				NP	1.15649				NP
NUP54	0.100324	2	18.1818	1.1188		1.25833									EIF3H	0.0695797	2	18.1818	1.14057									1.12465
RABGGTB	0.100089	2	18.1818	1.11924		1.20198									FAM20B	0.0686032	2	18.1818	1.14651			1.08836
PORCN	0.0998195	2	18.1818	1.32621					1.20862						AZI1	0.0684399	2	18.1818	1.24877				1.06433
ECHDC2	0.0992663	2	18.1818	1.24115	1.20032										CAP1	0.0678198	2	18.1818	1.07774					1.16214
LOC221710	0.0991397	2	28.5714	1.18994	1.38767			NP	NP		NP		NP		AMMECR1L	0.067709	2	25	1.11493		NP		NP	1.16435				NP
SLC19A1	0.0988762	2	18.1818	1.06526		1.32886									ANKLE2	0.0676507	2	20	1.19451	1.18971						NP
LPGAT1	0.0987723	2	18.1818	1.21406					1.25267						NVL	0.0671904	2	18.1818	1.07946					1.10149
FAM108B1	0.0987062	2	18.1818	1.26205	1.44974										PACS2	0.0669648	2	18.1818	1.21445	1.16559
OXR1	0.0984585	2	18.1818	1.80395	1.08758										ROR1	0.0665087	2	18.1818	1.07754		1.08421
ZBTB6	0.0981953	2	18.1818	1.35076		1.12002									SLC25A5	0.0663577	2	20	1.13111				1.11036		NP
HNRPLL	0.0981538	2	22.2222	1.30508			NP		1.18372			NP			SHANK2	0.0660712	2	18.1818	1.09882		1.06854
GRN	0.0981135	2	18.1818	1.24073						1.19858					C2ORF68	0.0660449	2	20	1.15653					1.08925	NP
GM2A	0.0980918	2	18.1818	1.21664					1.16879						TNS1	0.0657084	2	18.1818	1.04291					1.0841
WSB1	0.097876	2	18.1818	1.1129		1.14298									C8ORF40	0.0655887	2	22.2222	1.17629	1.19551			NP					NP
RFFL	0.0977635	2	22.2222	1.14151		1.57719		NP					NP		NR4A1	0.0654547	2	18.1818	1.06687		1.09143
STIP1	0.0973483	2	18.1818	1.12605			1.22037								DDX24	0.0651454	2	18.1818	1.14463			1.10216
CYSTM1	0.0972688	2	25	1.33806	1.21699			NP				NP	NP		COG4	0.0649748	2	18.1818	1.19195	1.17569
ATP8B1	0.0970266	2	18.1818	1.23887	1.19494										CSNK1A1	0.064971	2	18.1818	1.07625					1.12046
[truncated: 576 more rows]
